# Supplementary material for: Dual recognition of structurally unrelated mildew effectors underlies the broad-spectrum resistance of Pm3e in wheat
Source: Nat Commun. 2026 May 2;17:5955. doi: 10.1038/s41467-026-72199-w (PMC13342611; doi:10.1038/s41467-026-72199-w)
Supplement: Supplementary file 5 — Supplementary Dataset 3 [file 41467_2026_72199_MOESM5_ESM.xlsx]

## Sheet: Dataset S3
Supplementary Dataset 3 Overview of predicted effector structures used in this study
Structure	Species	Structures retrieved from:
AF-A0A0B1PE32-F1-model_v4.pdb	Uncinula necator	https://alphafold.ebi.ac.uk/
AF-A0A420H9M6-F1-model_v4.pdb	Golovinomycescichoracearum	https://alphafold.ebi.ac.uk/
AF-A0A420HH75-F1-model_v4.pdb	Golovinomycescichoracearum	https://alphafold.ebi.ac.uk/
AF-A0A420HKJ8-F1-model_v4.pdb	Oidium neolycopersici	https://alphafold.ebi.ac.uk/
AF-A0A420HWM5-F1-model_v4.pdb	Golovinomycescichoracearum	https://alphafold.ebi.ac.uk/
AF-A0A420I9F3-F1-model_v4.pdb	Golovinomycescichoracearum	https://alphafold.ebi.ac.uk/
AF-A0A420IAK4-F1-model_v4.pdb	Golovinomycescichoracearum	https://alphafold.ebi.ac.uk/
AF-A0A420IM69-F1-model_v4.pdb	Golovinomycescichoracearum	https://alphafold.ebi.ac.uk/
AF-A0A420IMU8-F1-model_v4.pdb	Golovinomycescichoracearum	https://alphafold.ebi.ac.uk/
AF-A0A420IPN3-F1-model_v4.pdb	Golovinomycescichoracearum	https://alphafold.ebi.ac.uk/
AF-A0A420IRW1-F1-model_v4.pdb	Golovinomycescichoracearum	https://alphafold.ebi.ac.uk/
AF-A0A420IYJ0-F1-model_v4.pdb	Golovinomycescichoracearum	https://alphafold.ebi.ac.uk/
AF-A0A420J2G3-F1-model_v4.pdb	Golovinomycescichoracearum	https://alphafold.ebi.ac.uk/
AF-A0A420J4K5-F1-model_v4.pdb	Golovinomycescichoracearum	https://alphafold.ebi.ac.uk/
AF-A0A420J6M5-F1-model_v4.pdb	Golovinomycescichoracearum	https://alphafold.ebi.ac.uk/
AF-A0A420J8T1-F1-model_v4.pdb	Golovinomycescichoracearum	https://alphafold.ebi.ac.uk/
AF-A0A420JC56-F1-model_v4.pdb	Golovinomycescichoracearum	https://alphafold.ebi.ac.uk/
AF-A0A420JC91-F1-model_v4.pdb	Golovinomycescichoracearum	https://alphafold.ebi.ac.uk/
AF-A0A544ZRJ9-F1-model_v4.pdb	Golovinomyces magnicellulatus	https://alphafold.ebi.ac.uk/
AF-A0A544ZRP2-F1-model_v4.pdb	Golovinomyces magnicellulatus	https://alphafold.ebi.ac.uk/
AF-A0A545ACE0-F1-model_v4.pdb	Golovinomyces magnicellulatus	https://alphafold.ebi.ac.uk/
Blugr2_1006.pdb	Blumeria hordei	https://zenodo.org/records/6480453
Blugr2_1007.pdb	Blumeria hordei	https://zenodo.org/records/6480453
Blugr2_1008.pdb	Blumeria hordei	https://zenodo.org/records/6480453
Blugr2_1010.pdb	Blumeria hordei	https://zenodo.org/records/6480453
Blugr2_1011.pdb	Blumeria hordei	https://zenodo.org/records/6480453
Blugr2_1024.pdb	Blumeria hordei	https://zenodo.org/records/6480453
Blugr2_1027.pdb	Blumeria hordei	https://zenodo.org/records/6480453
Blugr2_103.pdb	Blumeria hordei	https://zenodo.org/records/6480453
Blugr2_1033.pdb	Blumeria hordei	https://zenodo.org/records/6480453
Blugr2_1038.pdb	Blumeria hordei	https://zenodo.org/records/6480453
Blugr2_1059.pdb	Blumeria hordei	https://zenodo.org/records/6480453
Blugr2_106.pdb	Blumeria hordei	https://zenodo.org/records/6480453
Blugr2_1061.pdb	Blumeria hordei	https://zenodo.org/records/6480453
Blugr2_1067.pdb	Blumeria hordei	https://zenodo.org/records/6480453
Blugr2_1077.pdb	Blumeria hordei	https://zenodo.org/records/6480453
Blugr2_1082.pdb	Blumeria hordei	https://zenodo.org/records/6480453
Blugr2_1083.pdb	Blumeria hordei	https://zenodo.org/records/6480453
Blugr2_1084.pdb	Blumeria hordei	https://zenodo.org/records/6480453
Blugr2_1111.pdb	Blumeria hordei	https://zenodo.org/records/6480453
Blugr2_1114.pdb	Blumeria hordei	https://zenodo.org/records/6480453
Blugr2_1128.pdb	Blumeria hordei	https://zenodo.org/records/6480453
Blugr2_1143.pdb	Blumeria hordei	https://zenodo.org/records/6480453
Blugr2_1153.pdb	Blumeria hordei	https://zenodo.org/records/6480453
Blugr2_1156.pdb	Blumeria hordei	https://zenodo.org/records/6480453
Blugr2_1174.pdb	Blumeria hordei	https://zenodo.org/records/6480453
Blugr2_1179.pdb	Blumeria hordei	https://zenodo.org/records/6480453
Blugr2_1181.pdb	Blumeria hordei	https://zenodo.org/records/6480453
Blugr2_120.pdb	Blumeria hordei	https://zenodo.org/records/6480453
Blugr2_1215.pdb	Blumeria hordei	https://zenodo.org/records/6480453
Blugr2_1248.pdb	Blumeria hordei	https://zenodo.org/records/6480453
Blugr2_1271.pdb	Blumeria hordei	https://zenodo.org/records/6480453
Blugr2_1272.pdb	Blumeria hordei	https://zenodo.org/records/6480453
Blugr2_1273.pdb	Blumeria hordei	https://zenodo.org/records/6480453
Blugr2_1282.pdb	Blumeria hordei	https://zenodo.org/records/6480453
Blugr2_1283.pdb	Blumeria hordei	https://zenodo.org/records/6480453
Blugr2_1296.pdb	Blumeria hordei	https://zenodo.org/records/6480453
Blugr2_1305.pdb	Blumeria hordei	https://zenodo.org/records/6480453
Blugr2_1306.pdb	Blumeria hordei	https://zenodo.org/records/6480453
Blugr2_1308.pdb	Blumeria hordei	https://zenodo.org/records/6480453
Blugr2_1310.pdb	Blumeria hordei	https://zenodo.org/records/6480453
Blugr2_1316.pdb	Blumeria hordei	https://zenodo.org/records/6480453
Blugr2_1319.pdb	Blumeria hordei	https://zenodo.org/records/6480453
Blugr2_132.pdb	Blumeria hordei	https://zenodo.org/records/6480453
Blugr2_1336.pdb	Blumeria hordei	https://zenodo.org/records/6480453
Blugr2_1344.pdb	Blumeria hordei	https://zenodo.org/records/6480453
Blugr2_1349.pdb	Blumeria hordei	https://zenodo.org/records/6480453
Blugr2_1350.pdb	Blumeria hordei	https://zenodo.org/records/6480453
Blugr2_1360.pdb	Blumeria hordei	https://zenodo.org/records/6480453
Blugr2_1362.pdb	Blumeria hordei	https://zenodo.org/records/6480453
Blugr2_1363.pdb	Blumeria hordei	https://zenodo.org/records/6480453
Blugr2_137.pdb	Blumeria hordei	https://zenodo.org/records/6480453
Blugr2_1371.pdb	Blumeria hordei	https://zenodo.org/records/6480453
Blugr2_1393.pdb	Blumeria hordei	https://zenodo.org/records/6480453
Blugr2_1394.pdb	Blumeria hordei	https://zenodo.org/records/6480453
Blugr2_1395.pdb	Blumeria hordei	https://zenodo.org/records/6480453
Blugr2_1405.pdb	Blumeria hordei	https://zenodo.org/records/6480453
Blugr2_1409.pdb	Blumeria hordei	https://zenodo.org/records/6480453
Blugr2_1423.pdb	Blumeria hordei	https://zenodo.org/records/6480453
Blugr2_1432.pdb	Blumeria hordei	https://zenodo.org/records/6480453
Blugr2_1446.pdb	Blumeria hordei	https://zenodo.org/records/6480453
Blugr2_1476.pdb	Blumeria hordei	https://zenodo.org/records/6480453
Blugr2_1478.pdb	Blumeria hordei	https://zenodo.org/records/6480453
Blugr2_148.pdb	Blumeria hordei	https://zenodo.org/records/6480453
Blugr2_1481.pdb	Blumeria hordei	https://zenodo.org/records/6480453
Blugr2_149.pdb	Blumeria hordei	https://zenodo.org/records/6480453
Blugr2_1491.pdb	Blumeria hordei	https://zenodo.org/records/6480453
Blugr2_1523.pdb	Blumeria hordei	https://zenodo.org/records/6480453
Blugr2_1526.pdb	Blumeria hordei	https://zenodo.org/records/6480453
Blugr2_1533.pdb	Blumeria hordei	https://zenodo.org/records/6480453
Blugr2_1561.pdb	Blumeria hordei	https://zenodo.org/records/6480453
Blugr2_1568.pdb	Blumeria hordei	https://zenodo.org/records/6480453
Blugr2_1579.pdb	Blumeria hordei	https://zenodo.org/records/6480453
Blugr2_1620.pdb	Blumeria hordei	https://zenodo.org/records/6480453
Blugr2_1636.pdb	Blumeria hordei	https://zenodo.org/records/6480453
Blugr2_1642.pdb	Blumeria hordei	https://zenodo.org/records/6480453
Blugr2_1654.pdb	Blumeria hordei	https://zenodo.org/records/6480453
Blugr2_1668.pdb	Blumeria hordei	https://zenodo.org/records/6480453
Blugr2_1677.pdb	Blumeria hordei	https://zenodo.org/records/6480453
Blugr2_1694.pdb	Blumeria hordei	https://zenodo.org/records/6480453
Blugr2_1701.pdb	Blumeria hordei	https://zenodo.org/records/6480453
Blugr2_1715.pdb	Blumeria hordei	https://zenodo.org/records/6480453
Blugr2_1719.pdb	Blumeria hordei	https://zenodo.org/records/6480453
Blugr2_1725.pdb	Blumeria hordei	https://zenodo.org/records/6480453
Blugr2_1728.pdb	Blumeria hordei	https://zenodo.org/records/6480453
Blugr2_1731.pdb	Blumeria hordei	https://zenodo.org/records/6480453
Blugr2_174.pdb	Blumeria hordei	https://zenodo.org/records/6480453
Blugr2_1746.pdb	Blumeria hordei	https://zenodo.org/records/6480453
Blugr2_1748.pdb	Blumeria hordei	https://zenodo.org/records/6480453
Blugr2_1749.pdb	Blumeria hordei	https://zenodo.org/records/6480453
Blugr2_1757.pdb	Blumeria hordei	https://zenodo.org/records/6480453
Blugr2_1760.pdb	Blumeria hordei	https://zenodo.org/records/6480453
Blugr2_1761.pdb	Blumeria hordei	https://zenodo.org/records/6480453
Blugr2_1763.pdb	Blumeria hordei	https://zenodo.org/records/6480453
Blugr2_1765.pdb	Blumeria hordei	https://zenodo.org/records/6480453
Blugr2_1775.pdb	Blumeria hordei	https://zenodo.org/records/6480453
Blugr2_1786.pdb	Blumeria hordei	https://zenodo.org/records/6480453
Blugr2_1787.pdb	Blumeria hordei	https://zenodo.org/records/6480453
Blugr2_1788.pdb	Blumeria hordei	https://zenodo.org/records/6480453
Blugr2_1789.pdb	Blumeria hordei	https://zenodo.org/records/6480453
Blugr2_1793.pdb	Blumeria hordei	https://zenodo.org/records/6480453
Blugr2_1795.pdb	Blumeria hordei	https://zenodo.org/records/6480453
Blugr2_1798.pdb	Blumeria hordei	https://zenodo.org/records/6480453
Blugr2_1800.pdb	Blumeria hordei	https://zenodo.org/records/6480453
Blugr2_1802.pdb	Blumeria hordei	https://zenodo.org/records/6480453
Blugr2_1803.pdb	Blumeria hordei	https://zenodo.org/records/6480453
Blugr2_1808.pdb	Blumeria hordei	https://zenodo.org/records/6480453
Blugr2_1812.pdb	Blumeria hordei	https://zenodo.org/records/6480453
Blugr2_1817.pdb	Blumeria hordei	https://zenodo.org/records/6480453
Blugr2_1905.pdb	Blumeria hordei	https://zenodo.org/records/6480453
Blugr2_1921.pdb	Blumeria hordei	https://zenodo.org/records/6480453
Blugr2_1922.pdb	Blumeria hordei	https://zenodo.org/records/6480453
Blugr2_1925.pdb	Blumeria hordei	https://zenodo.org/records/6480453
Blugr2_1930.pdb	Blumeria hordei	https://zenodo.org/records/6480453
Blugr2_1931.pdb	Blumeria hordei	https://zenodo.org/records/6480453
Blugr2_1956.pdb	Blumeria hordei	https://zenodo.org/records/6480453
Blugr2_1991.pdb	Blumeria hordei	https://zenodo.org/records/6480453
Blugr2_1995.pdb	Blumeria hordei	https://zenodo.org/records/6480453
Blugr2_1997.pdb	Blumeria hordei	https://zenodo.org/records/6480453
Blugr2_20.pdb	Blumeria hordei	https://zenodo.org/records/6480453
Blugr2_2024.pdb	Blumeria hordei	https://zenodo.org/records/6480453
Blugr2_203.pdb	Blumeria hordei	https://zenodo.org/records/6480453
Blugr2_2043.pdb	Blumeria hordei	https://zenodo.org/records/6480453
Blugr2_2050.pdb	Blumeria hordei	https://zenodo.org/records/6480453
Blugr2_2058.pdb	Blumeria hordei	https://zenodo.org/records/6480453
Blugr2_2062.pdb	Blumeria hordei	https://zenodo.org/records/6480453
Blugr2_2064.pdb	Blumeria hordei	https://zenodo.org/records/6480453
Blugr2_2077.pdb	Blumeria hordei	https://zenodo.org/records/6480453
Blugr2_208.pdb	Blumeria hordei	https://zenodo.org/records/6480453
Blugr2_209.pdb	Blumeria hordei	https://zenodo.org/records/6480453
Blugr2_210.pdb	Blumeria hordei	https://zenodo.org/records/6480453
Blugr2_2103.pdb	Blumeria hordei	https://zenodo.org/records/6480453
Blugr2_2107.pdb	Blumeria hordei	https://zenodo.org/records/6480453
Blugr2_211.pdb	Blumeria hordei	https://zenodo.org/records/6480453
Blugr2_2112.pdb	Blumeria hordei	https://zenodo.org/records/6480453
Blugr2_2113.pdb	Blumeria hordei	https://zenodo.org/records/6480453
Blugr2_2117.pdb	Blumeria hordei	https://zenodo.org/records/6480453
Blugr2_2118.pdb	Blumeria hordei	https://zenodo.org/records/6480453
Blugr2_2119.pdb	Blumeria hordei	https://zenodo.org/records/6480453
Blugr2_2120.pdb	Blumeria hordei	https://zenodo.org/records/6480453
Blugr2_2124.pdb	Blumeria hordei	https://zenodo.org/records/6480453
Blugr2_2126.pdb	Blumeria hordei	https://zenodo.org/records/6480453
Blugr2_215.pdb	Blumeria hordei	https://zenodo.org/records/6480453
Blugr2_216.pdb	Blumeria hordei	https://zenodo.org/records/6480453
Blugr2_2169.pdb	Blumeria hordei	https://zenodo.org/records/6480453
Blugr2_2193.pdb	Blumeria hordei	https://zenodo.org/records/6480453
Blugr2_2195.pdb	Blumeria hordei	https://zenodo.org/records/6480453
Blugr2_2196.pdb	Blumeria hordei	https://zenodo.org/records/6480453
Blugr2_2199.pdb	Blumeria hordei	https://zenodo.org/records/6480453
Blugr2_220.pdb	Blumeria hordei	https://zenodo.org/records/6480453
Blugr2_2201.pdb	Blumeria hordei	https://zenodo.org/records/6480453
Blugr2_2206.pdb	Blumeria hordei	https://zenodo.org/records/6480453
Blugr2_221.pdb	Blumeria hordei	https://zenodo.org/records/6480453
Blugr2_224.pdb	Blumeria hordei	https://zenodo.org/records/6480453
Blugr2_2244.pdb	Blumeria hordei	https://zenodo.org/records/6480453
Blugr2_2276.pdb	Blumeria hordei	https://zenodo.org/records/6480453
Blugr2_2281.pdb	Blumeria hordei	https://zenodo.org/records/6480453
Blugr2_2286.pdb	Blumeria hordei	https://zenodo.org/records/6480453
Blugr2_2302.pdb	Blumeria hordei	https://zenodo.org/records/6480453
Blugr2_2304.pdb	Blumeria hordei	https://zenodo.org/records/6480453
Blugr2_2309.pdb	Blumeria hordei	https://zenodo.org/records/6480453
Blugr2_2317.pdb	Blumeria hordei	https://zenodo.org/records/6480453
Blugr2_2320.pdb	Blumeria hordei	https://zenodo.org/records/6480453
Blugr2_2321.pdb	Blumeria hordei	https://zenodo.org/records/6480453
Blugr2_2322.pdb	Blumeria hordei	https://zenodo.org/records/6480453
Blugr2_2326.pdb	Blumeria hordei	https://zenodo.org/records/6480453
Blugr2_2327.pdb	Blumeria hordei	https://zenodo.org/records/6480453
Blugr2_2329.pdb	Blumeria hordei	https://zenodo.org/records/6480453
Blugr2_2334.pdb	Blumeria hordei	https://zenodo.org/records/6480453
Blugr2_2335.pdb	Blumeria hordei	https://zenodo.org/records/6480453
Blugr2_2344.pdb	Blumeria hordei	https://zenodo.org/records/6480453
Blugr2_2348.pdb	Blumeria hordei	https://zenodo.org/records/6480453
Blugr2_2353.pdb	Blumeria hordei	https://zenodo.org/records/6480453
Blugr2_2355.pdb	Blumeria hordei	https://zenodo.org/records/6480453
Blugr2_2356.pdb	Blumeria hordei	https://zenodo.org/records/6480453
Blugr2_2358.pdb	Blumeria hordei	https://zenodo.org/records/6480453
Blugr2_2359.pdb	Blumeria hordei	https://zenodo.org/records/6480453
Blugr2_2360.pdb	Blumeria hordei	https://zenodo.org/records/6480453
Blugr2_2369.pdb	Blumeria hordei	https://zenodo.org/records/6480453
Blugr2_2370.pdb	Blumeria hordei	https://zenodo.org/records/6480453
Blugr2_2371.pdb	Blumeria hordei	https://zenodo.org/records/6480453
Blugr2_2372.pdb	Blumeria hordei	https://zenodo.org/records/6480453
Blugr2_2374.pdb	Blumeria hordei	https://zenodo.org/records/6480453
Blugr2_2375.pdb	Blumeria hordei	https://zenodo.org/records/6480453
Blugr2_2378.pdb	Blumeria hordei	https://zenodo.org/records/6480453
Blugr2_2379.pdb	Blumeria hordei	https://zenodo.org/records/6480453
Blugr2_2380.pdb	Blumeria hordei	https://zenodo.org/records/6480453
Blugr2_2381.pdb	Blumeria hordei	https://zenodo.org/records/6480453
Blugr2_2382.pdb	Blumeria hordei	https://zenodo.org/records/6480453
Blugr2_2383.pdb	Blumeria hordei	https://zenodo.org/records/6480453
Blugr2_2384.pdb	Blumeria hordei	https://zenodo.org/records/6480453
Blugr2_2385.pdb	Blumeria hordei	https://zenodo.org/records/6480453
Blugr2_2386.pdb	Blumeria hordei	https://zenodo.org/records/6480453
Blugr2_2387.pdb	Blumeria hordei	https://zenodo.org/records/6480453
Blugr2_2388.pdb	Blumeria hordei	https://zenodo.org/records/6480453
Blugr2_2389.pdb	Blumeria hordei	https://zenodo.org/records/6480453
Blugr2_2395.pdb	Blumeria hordei	https://zenodo.org/records/6480453
Blugr2_240.pdb	Blumeria hordei	https://zenodo.org/records/6480453
Blugr2_2401.pdb	Blumeria hordei	https://zenodo.org/records/6480453
Blugr2_2412.pdb	Blumeria hordei	https://zenodo.org/records/6480453
Blugr2_242.pdb	Blumeria hordei	https://zenodo.org/records/6480453
Blugr2_2422.pdb	Blumeria hordei	https://zenodo.org/records/6480453
Blugr2_2428.pdb	Blumeria hordei	https://zenodo.org/records/6480453
Blugr2_2433.pdb	Blumeria hordei	https://zenodo.org/records/6480453
Blugr2_2438.pdb	Blumeria hordei	https://zenodo.org/records/6480453
Blugr2_2439.pdb	Blumeria hordei	https://zenodo.org/records/6480453
Blugr2_2454.pdb	Blumeria hordei	https://zenodo.org/records/6480453
Blugr2_2458.pdb	Blumeria hordei	https://zenodo.org/records/6480453
Blugr2_248.pdb	Blumeria hordei	https://zenodo.org/records/6480453
Blugr2_249.pdb	Blumeria hordei	https://zenodo.org/records/6480453
Blugr2_2504.pdb	Blumeria hordei	https://zenodo.org/records/6480453
Blugr2_2520.pdb	Blumeria hordei	https://zenodo.org/records/6480453
Blugr2_2521.pdb	Blumeria hordei	https://zenodo.org/records/6480453
Blugr2_2522.pdb	Blumeria hordei	https://zenodo.org/records/6480453
Blugr2_2523.pdb	Blumeria hordei	https://zenodo.org/records/6480453
Blugr2_2528.pdb	Blumeria hordei	https://zenodo.org/records/6480453
Blugr2_2530.pdb	Blumeria hordei	https://zenodo.org/records/6480453
Blugr2_2532.pdb	Blumeria hordei	https://zenodo.org/records/6480453
Blugr2_2533.pdb	Blumeria hordei	https://zenodo.org/records/6480453
Blugr2_2534.pdb	Blumeria hordei	https://zenodo.org/records/6480453
Blugr2_2535.pdb	Blumeria hordei	https://zenodo.org/records/6480453
Blugr2_2536.pdb	Blumeria hordei	https://zenodo.org/records/6480453
Blugr2_2537.pdb	Blumeria hordei	https://zenodo.org/records/6480453
Blugr2_2538.pdb	Blumeria hordei	https://zenodo.org/records/6480453
Blugr2_2543.pdb	Blumeria hordei	https://zenodo.org/records/6480453
Blugr2_2544.pdb	Blumeria hordei	https://zenodo.org/records/6480453
Blugr2_2545.pdb	Blumeria hordei	https://zenodo.org/records/6480453
Blugr2_2547.pdb	Blumeria hordei	https://zenodo.org/records/6480453
Blugr2_2548.pdb	Blumeria hordei	https://zenodo.org/records/6480453
Blugr2_2549.pdb	Blumeria hordei	https://zenodo.org/records/6480453
Blugr2_2550.pdb	Blumeria hordei	https://zenodo.org/records/6480453
Blugr2_2551.pdb	Blumeria hordei	https://zenodo.org/records/6480453
Blugr2_2552.pdb	Blumeria hordei	https://zenodo.org/records/6480453
Blugr2_2553.pdb	Blumeria hordei	https://zenodo.org/records/6480453
Blugr2_2555.pdb	Blumeria hordei	https://zenodo.org/records/6480453
Blugr2_2557.pdb	Blumeria hordei	https://zenodo.org/records/6480453
Blugr2_2558.pdb	Blumeria hordei	https://zenodo.org/records/6480453
Blugr2_2559.pdb	Blumeria hordei	https://zenodo.org/records/6480453
Blugr2_2560.pdb	Blumeria hordei	https://zenodo.org/records/6480453
Blugr2_2561.pdb	Blumeria hordei	https://zenodo.org/records/6480453
Blugr2_2564.pdb	Blumeria hordei	https://zenodo.org/records/6480453
Blugr2_2565.pdb	Blumeria hordei	https://zenodo.org/records/6480453
Blugr2_2566.pdb	Blumeria hordei	https://zenodo.org/records/6480453
Blugr2_2569.pdb	Blumeria hordei	https://zenodo.org/records/6480453
Blugr2_257.pdb	Blumeria hordei	https://zenodo.org/records/6480453
Blugr2_2570.pdb	Blumeria hordei	https://zenodo.org/records/6480453
Blugr2_2572.pdb	Blumeria hordei	https://zenodo.org/records/6480453
Blugr2_2576.pdb	Blumeria hordei	https://zenodo.org/records/6480453
Blugr2_2581.pdb	Blumeria hordei	https://zenodo.org/records/6480453
Blugr2_26.pdb	Blumeria hordei	https://zenodo.org/records/6480453
Blugr2_2609.pdb	Blumeria hordei	https://zenodo.org/records/6480453
Blugr2_2627.pdb	Blumeria hordei	https://zenodo.org/records/6480453
Blugr2_263.pdb	Blumeria hordei	https://zenodo.org/records/6480453
Blugr2_2630.pdb	Blumeria hordei	https://zenodo.org/records/6480453
Blugr2_2665.pdb	Blumeria hordei	https://zenodo.org/records/6480453
Blugr2_2679.pdb	Blumeria hordei	https://zenodo.org/records/6480453
Blugr2_270.pdb	Blumeria hordei	https://zenodo.org/records/6480453
Blugr2_2708.pdb	Blumeria hordei	https://zenodo.org/records/6480453
Blugr2_2710.pdb	Blumeria hordei	https://zenodo.org/records/6480453
Blugr2_2713.pdb	Blumeria hordei	https://zenodo.org/records/6480453
Blugr2_2724.pdb	Blumeria hordei	https://zenodo.org/records/6480453
Blugr2_2728.pdb	Blumeria hordei	https://zenodo.org/records/6480453
Blugr2_2746.pdb	Blumeria hordei	https://zenodo.org/records/6480453
Blugr2_2747.pdb	Blumeria hordei	https://zenodo.org/records/6480453
Blugr2_2749.pdb	Blumeria hordei	https://zenodo.org/records/6480453
Blugr2_2750.pdb	Blumeria hordei	https://zenodo.org/records/6480453
Blugr2_2755.pdb	Blumeria hordei	https://zenodo.org/records/6480453
Blugr2_2758.pdb	Blumeria hordei	https://zenodo.org/records/6480453
Blugr2_2763.pdb	Blumeria hordei	https://zenodo.org/records/6480453
Blugr2_2766.pdb	Blumeria hordei	https://zenodo.org/records/6480453
Blugr2_2767.pdb	Blumeria hordei	https://zenodo.org/records/6480453
Blugr2_2768.pdb	Blumeria hordei	https://zenodo.org/records/6480453
Blugr2_2780.pdb	Blumeria hordei	https://zenodo.org/records/6480453
Blugr2_2781.pdb	Blumeria hordei	https://zenodo.org/records/6480453
Blugr2_2799.pdb	Blumeria hordei	https://zenodo.org/records/6480453
Blugr2_280.pdb	Blumeria hordei	https://zenodo.org/records/6480453
Blugr2_2802.pdb	Blumeria hordei	https://zenodo.org/records/6480453
Blugr2_281.pdb	Blumeria hordei	https://zenodo.org/records/6480453
Blugr2_282.pdb	Blumeria hordei	https://zenodo.org/records/6480453
Blugr2_2824.pdb	Blumeria hordei	https://zenodo.org/records/6480453
Blugr2_2850.pdb	Blumeria hordei	https://zenodo.org/records/6480453
Blugr2_2851.pdb	Blumeria hordei	https://zenodo.org/records/6480453
Blugr2_286.pdb	Blumeria hordei	https://zenodo.org/records/6480453
Blugr2_2877.pdb	Blumeria hordei	https://zenodo.org/records/6480453
Blugr2_2882.pdb	Blumeria hordei	https://zenodo.org/records/6480453
Blugr2_2888.pdb	Blumeria hordei	https://zenodo.org/records/6480453
Blugr2_291.pdb	Blumeria hordei	https://zenodo.org/records/6480453
Blugr2_2920.pdb	Blumeria hordei	https://zenodo.org/records/6480453
Blugr2_2921.pdb	Blumeria hordei	https://zenodo.org/records/6480453
Blugr2_2922.pdb	Blumeria hordei	https://zenodo.org/records/6480453
Blugr2_2929.pdb	Blumeria hordei	https://zenodo.org/records/6480453
Blugr2_2930.pdb	Blumeria hordei	https://zenodo.org/records/6480453
Blugr2_294.pdb	Blumeria hordei	https://zenodo.org/records/6480453
Blugr2_2946.pdb	Blumeria hordei	https://zenodo.org/records/6480453
Blugr2_2953.pdb	Blumeria hordei	https://zenodo.org/records/6480453
Blugr2_2965.pdb	Blumeria hordei	https://zenodo.org/records/6480453
Blugr2_2967.pdb	Blumeria hordei	https://zenodo.org/records/6480453
Blugr2_2969.pdb	Blumeria hordei	https://zenodo.org/records/6480453
Blugr2_2974.pdb	Blumeria hordei	https://zenodo.org/records/6480453
Blugr2_298.pdb	Blumeria hordei	https://zenodo.org/records/6480453
Blugr2_299.pdb	Blumeria hordei	https://zenodo.org/records/6480453
Blugr2_2993.pdb	Blumeria hordei	https://zenodo.org/records/6480453
Blugr2_2994.pdb	Blumeria hordei	https://zenodo.org/records/6480453
Blugr2_3.pdb	Blumeria hordei	https://zenodo.org/records/6480453
Blugr2_30.pdb	Blumeria hordei	https://zenodo.org/records/6480453
Blugr2_300.pdb	Blumeria hordei	https://zenodo.org/records/6480453
Blugr2_3001.pdb	Blumeria hordei	https://zenodo.org/records/6480453
Blugr2_301.pdb	Blumeria hordei	https://zenodo.org/records/6480453
Blugr2_3015.pdb	Blumeria hordei	https://zenodo.org/records/6480453
Blugr2_302.pdb	Blumeria hordei	https://zenodo.org/records/6480453
Blugr2_3020.pdb	Blumeria hordei	https://zenodo.org/records/6480453
Blugr2_3035.pdb	Blumeria hordei	https://zenodo.org/records/6480453
Blugr2_3037.pdb	Blumeria hordei	https://zenodo.org/records/6480453
Blugr2_3044.pdb	Blumeria hordei	https://zenodo.org/records/6480453
Blugr2_3045.pdb	Blumeria hordei	https://zenodo.org/records/6480453
Blugr2_3046.pdb	Blumeria hordei	https://zenodo.org/records/6480453
Blugr2_3050.pdb	Blumeria hordei	https://zenodo.org/records/6480453
Blugr2_3051.pdb	Blumeria hordei	https://zenodo.org/records/6480453
Blugr2_3062.pdb	Blumeria hordei	https://zenodo.org/records/6480453
Blugr2_3065.pdb	Blumeria hordei	https://zenodo.org/records/6480453
Blugr2_3066.pdb	Blumeria hordei	https://zenodo.org/records/6480453
Blugr2_3067.pdb	Blumeria hordei	https://zenodo.org/records/6480453
Blugr2_3068.pdb	Blumeria hordei	https://zenodo.org/records/6480453
Blugr2_3069.pdb	Blumeria hordei	https://zenodo.org/records/6480453
Blugr2_3071.pdb	Blumeria hordei	https://zenodo.org/records/6480453
Blugr2_3072.pdb	Blumeria hordei	https://zenodo.org/records/6480453
Blugr2_3074.pdb	Blumeria hordei	https://zenodo.org/records/6480453
Blugr2_3075.pdb	Blumeria hordei	https://zenodo.org/records/6480453
Blugr2_308.pdb	Blumeria hordei	https://zenodo.org/records/6480453
Blugr2_3090.pdb	Blumeria hordei	https://zenodo.org/records/6480453
Blugr2_3092.pdb	Blumeria hordei	https://zenodo.org/records/6480453
Blugr2_310.pdb	Blumeria hordei	https://zenodo.org/records/6480453
Blugr2_3120.pdb	Blumeria hordei	https://zenodo.org/records/6480453
Blugr2_3121.pdb	Blumeria hordei	https://zenodo.org/records/6480453
Blugr2_3122.pdb	Blumeria hordei	https://zenodo.org/records/6480453
Blugr2_3123.pdb	Blumeria hordei	https://zenodo.org/records/6480453
Blugr2_3124.pdb	Blumeria hordei	https://zenodo.org/records/6480453
Blugr2_3125.pdb	Blumeria hordei	https://zenodo.org/records/6480453
Blugr2_3126.pdb	Blumeria hordei	https://zenodo.org/records/6480453
Blugr2_3127.pdb	Blumeria hordei	https://zenodo.org/records/6480453
Blugr2_3128.pdb	Blumeria hordei	https://zenodo.org/records/6480453
Blugr2_3129.pdb	Blumeria hordei	https://zenodo.org/records/6480453
Blugr2_313.pdb	Blumeria hordei	https://zenodo.org/records/6480453
Blugr2_3132.pdb	Blumeria hordei	https://zenodo.org/records/6480453
Blugr2_3134.pdb	Blumeria hordei	https://zenodo.org/records/6480453
Blugr2_3135.pdb	Blumeria hordei	https://zenodo.org/records/6480453
Blugr2_3136.pdb	Blumeria hordei	https://zenodo.org/records/6480453
Blugr2_3139.pdb	Blumeria hordei	https://zenodo.org/records/6480453
Blugr2_3142.pdb	Blumeria hordei	https://zenodo.org/records/6480453
Blugr2_3143.pdb	Blumeria hordei	https://zenodo.org/records/6480453
Blugr2_3144.pdb	Blumeria hordei	https://zenodo.org/records/6480453
Blugr2_315.pdb	Blumeria hordei	https://zenodo.org/records/6480453
Blugr2_3151.pdb	Blumeria hordei	https://zenodo.org/records/6480453
Blugr2_3152.pdb	Blumeria hordei	https://zenodo.org/records/6480453
Blugr2_3154.pdb	Blumeria hordei	https://zenodo.org/records/6480453
Blugr2_3156.pdb	Blumeria hordei	https://zenodo.org/records/6480453
Blugr2_3157.pdb	Blumeria hordei	https://zenodo.org/records/6480453
Blugr2_3162.pdb	Blumeria hordei	https://zenodo.org/records/6480453
Blugr2_3164.pdb	Blumeria hordei	https://zenodo.org/records/6480453
Blugr2_3165.pdb	Blumeria hordei	https://zenodo.org/records/6480453
Blugr2_3166.pdb	Blumeria hordei	https://zenodo.org/records/6480453
Blugr2_3171.pdb	Blumeria hordei	https://zenodo.org/records/6480453
Blugr2_3172.pdb	Blumeria hordei	https://zenodo.org/records/6480453
Blugr2_3173.pdb	Blumeria hordei	https://zenodo.org/records/6480453
Blugr2_3174.pdb	Blumeria hordei	https://zenodo.org/records/6480453
Blugr2_3175.pdb	Blumeria hordei	https://zenodo.org/records/6480453
Blugr2_3176.pdb	Blumeria hordei	https://zenodo.org/records/6480453
Blugr2_3182.pdb	Blumeria hordei	https://zenodo.org/records/6480453
Blugr2_3186.pdb	Blumeria hordei	https://zenodo.org/records/6480453
Blugr2_3190.pdb	Blumeria hordei	https://zenodo.org/records/6480453
Blugr2_3196.pdb	Blumeria hordei	https://zenodo.org/records/6480453
Blugr2_3198.pdb	Blumeria hordei	https://zenodo.org/records/6480453
Blugr2_32.pdb	Blumeria hordei	https://zenodo.org/records/6480453
Blugr2_3223.pdb	Blumeria hordei	https://zenodo.org/records/6480453
Blugr2_3240.pdb	Blumeria hordei	https://zenodo.org/records/6480453
Blugr2_3246.pdb	Blumeria hordei	https://zenodo.org/records/6480453
Blugr2_3261.pdb	Blumeria hordei	https://zenodo.org/records/6480453
Blugr2_3274.pdb	Blumeria hordei	https://zenodo.org/records/6480453
Blugr2_3278.pdb	Blumeria hordei	https://zenodo.org/records/6480453
Blugr2_328.pdb	Blumeria hordei	https://zenodo.org/records/6480453
Blugr2_3337.pdb	Blumeria hordei	https://zenodo.org/records/6480453
Blugr2_334.pdb	Blumeria hordei	https://zenodo.org/records/6480453
Blugr2_3345.pdb	Blumeria hordei	https://zenodo.org/records/6480453
Blugr2_3350.pdb	Blumeria hordei	https://zenodo.org/records/6480453
Blugr2_3351.pdb	Blumeria hordei	https://zenodo.org/records/6480453
Blugr2_3352.pdb	Blumeria hordei	https://zenodo.org/records/6480453
Blugr2_3356.pdb	Blumeria hordei	https://zenodo.org/records/6480453
Blugr2_3357.pdb	Blumeria hordei	https://zenodo.org/records/6480453
Blugr2_3359.pdb	Blumeria hordei	https://zenodo.org/records/6480453
Blugr2_3366.pdb	Blumeria hordei	https://zenodo.org/records/6480453
Blugr2_3374.pdb	Blumeria hordei	https://zenodo.org/records/6480453
Blugr2_3389.pdb	Blumeria hordei	https://zenodo.org/records/6480453
Blugr2_3405.pdb	Blumeria hordei	https://zenodo.org/records/6480453
Blugr2_3408.pdb	Blumeria hordei	https://zenodo.org/records/6480453
Blugr2_3409.pdb	Blumeria hordei	https://zenodo.org/records/6480453
Blugr2_3410.pdb	Blumeria hordei	https://zenodo.org/records/6480453
Blugr2_3411.pdb	Blumeria hordei	https://zenodo.org/records/6480453
Blugr2_342.pdb	Blumeria hordei	https://zenodo.org/records/6480453
Blugr2_3424.pdb	Blumeria hordei	https://zenodo.org/records/6480453
Blugr2_3427.pdb	Blumeria hordei	https://zenodo.org/records/6480453
Blugr2_344.pdb	Blumeria hordei	https://zenodo.org/records/6480453
Blugr2_3443.pdb	Blumeria hordei	https://zenodo.org/records/6480453
Blugr2_345.pdb	Blumeria hordei	https://zenodo.org/records/6480453
Blugr2_3452.pdb	Blumeria hordei	https://zenodo.org/records/6480453
Blugr2_3453.pdb	Blumeria hordei	https://zenodo.org/records/6480453
Blugr2_346.pdb	Blumeria hordei	https://zenodo.org/records/6480453
Blugr2_3465.pdb	Blumeria hordei	https://zenodo.org/records/6480453
Blugr2_3471.pdb	Blumeria hordei	https://zenodo.org/records/6480453
Blugr2_3474.pdb	Blumeria hordei	https://zenodo.org/records/6480453
Blugr2_3479.pdb	Blumeria hordei	https://zenodo.org/records/6480453
Blugr2_3483.pdb	Blumeria hordei	https://zenodo.org/records/6480453
Blugr2_3484.pdb	Blumeria hordei	https://zenodo.org/records/6480453
Blugr2_3502.pdb	Blumeria hordei	https://zenodo.org/records/6480453
Blugr2_3509.pdb	Blumeria hordei	https://zenodo.org/records/6480453
Blugr2_3511.pdb	Blumeria hordei	https://zenodo.org/records/6480453
Blugr2_3517.pdb	Blumeria hordei	https://zenodo.org/records/6480453
Blugr2_3525.pdb	Blumeria hordei	https://zenodo.org/records/6480453
Blugr2_3526.pdb	Blumeria hordei	https://zenodo.org/records/6480453
Blugr2_3528.pdb	Blumeria hordei	https://zenodo.org/records/6480453
Blugr2_3531.pdb	Blumeria hordei	https://zenodo.org/records/6480453
Blugr2_3536.pdb	Blumeria hordei	https://zenodo.org/records/6480453
Blugr2_3545.pdb	Blumeria hordei	https://zenodo.org/records/6480453
Blugr2_3548.pdb	Blumeria hordei	https://zenodo.org/records/6480453
Blugr2_3550.pdb	Blumeria hordei	https://zenodo.org/records/6480453
Blugr2_3554.pdb	Blumeria hordei	https://zenodo.org/records/6480453
Blugr2_3560.pdb	Blumeria hordei	https://zenodo.org/records/6480453
Blugr2_3561.pdb	Blumeria hordei	https://zenodo.org/records/6480453
Blugr2_3563.pdb	Blumeria hordei	https://zenodo.org/records/6480453
Blugr2_3564.pdb	Blumeria hordei	https://zenodo.org/records/6480453
Blugr2_3565.pdb	Blumeria hordei	https://zenodo.org/records/6480453
Blugr2_3573.pdb	Blumeria hordei	https://zenodo.org/records/6480453
Blugr2_3576.pdb	Blumeria hordei	https://zenodo.org/records/6480453
Blugr2_3582.pdb	Blumeria hordei	https://zenodo.org/records/6480453
Blugr2_3583.pdb	Blumeria hordei	https://zenodo.org/records/6480453
Blugr2_3584.pdb	Blumeria hordei	https://zenodo.org/records/6480453
Blugr2_3585.pdb	Blumeria hordei	https://zenodo.org/records/6480453
Blugr2_3590.pdb	Blumeria hordei	https://zenodo.org/records/6480453
Blugr2_3600.pdb	Blumeria hordei	https://zenodo.org/records/6480453
Blugr2_3601.pdb	Blumeria hordei	https://zenodo.org/records/6480453
Blugr2_3602.pdb	Blumeria hordei	https://zenodo.org/records/6480453
Blugr2_3604.pdb	Blumeria hordei	https://zenodo.org/records/6480453
Blugr2_3605.pdb	Blumeria hordei	https://zenodo.org/records/6480453
Blugr2_3609.pdb	Blumeria hordei	https://zenodo.org/records/6480453
Blugr2_3616.pdb	Blumeria hordei	https://zenodo.org/records/6480453
Blugr2_3624.pdb	Blumeria hordei	https://zenodo.org/records/6480453
Blugr2_3627.pdb	Blumeria hordei	https://zenodo.org/records/6480453
Blugr2_3628.pdb	Blumeria hordei	https://zenodo.org/records/6480453
Blugr2_3653.pdb	Blumeria hordei	https://zenodo.org/records/6480453
Blugr2_3666.pdb	Blumeria hordei	https://zenodo.org/records/6480453
Blugr2_3668.pdb	Blumeria hordei	https://zenodo.org/records/6480453
Blugr2_3673.pdb	Blumeria hordei	https://zenodo.org/records/6480453
Blugr2_3674.pdb	Blumeria hordei	https://zenodo.org/records/6480453
Blugr2_3675.pdb	Blumeria hordei	https://zenodo.org/records/6480453
Blugr2_3676.pdb	Blumeria hordei	https://zenodo.org/records/6480453
Blugr2_3677.pdb	Blumeria hordei	https://zenodo.org/records/6480453
Blugr2_3678.pdb	Blumeria hordei	https://zenodo.org/records/6480453
Blugr2_3679.pdb	Blumeria hordei	https://zenodo.org/records/6480453
Blugr2_3680.pdb	Blumeria hordei	https://zenodo.org/records/6480453
Blugr2_3681.pdb	Blumeria hordei	https://zenodo.org/records/6480453
Blugr2_3682.pdb	Blumeria hordei	https://zenodo.org/records/6480453
Blugr2_3683.pdb	Blumeria hordei	https://zenodo.org/records/6480453
Blugr2_3684.pdb	Blumeria hordei	https://zenodo.org/records/6480453
Blugr2_3685.pdb	Blumeria hordei	https://zenodo.org/records/6480453
Blugr2_3686.pdb	Blumeria hordei	https://zenodo.org/records/6480453
Blugr2_3687.pdb	Blumeria hordei	https://zenodo.org/records/6480453
Blugr2_3688.pdb	Blumeria hordei	https://zenodo.org/records/6480453
Blugr2_3689.pdb	Blumeria hordei	https://zenodo.org/records/6480453
Blugr2_3690.pdb	Blumeria hordei	https://zenodo.org/records/6480453
Blugr2_3691.pdb	Blumeria hordei	https://zenodo.org/records/6480453
Blugr2_3708.pdb	Blumeria hordei	https://zenodo.org/records/6480453
Blugr2_3709.pdb	Blumeria hordei	https://zenodo.org/records/6480453
Blugr2_3710.pdb	Blumeria hordei	https://zenodo.org/records/6480453
Blugr2_3711.pdb	Blumeria hordei	https://zenodo.org/records/6480453
Blugr2_3712.pdb	Blumeria hordei	https://zenodo.org/records/6480453
Blugr2_3715.pdb	Blumeria hordei	https://zenodo.org/records/6480453
Blugr2_3716.pdb	Blumeria hordei	https://zenodo.org/records/6480453
Blugr2_3737.pdb	Blumeria hordei	https://zenodo.org/records/6480453
Blugr2_3749.pdb	Blumeria hordei	https://zenodo.org/records/6480453
Blugr2_376.pdb	Blumeria hordei	https://zenodo.org/records/6480453
Blugr2_3796.pdb	Blumeria hordei	https://zenodo.org/records/6480453
Blugr2_38.pdb	Blumeria hordei	https://zenodo.org/records/6480453
Blugr2_3807.pdb	Blumeria hordei	https://zenodo.org/records/6480453
Blugr2_3818.pdb	Blumeria hordei	https://zenodo.org/records/6480453
Blugr2_3819.pdb	Blumeria hordei	https://zenodo.org/records/6480453
Blugr2_3822.pdb	Blumeria hordei	https://zenodo.org/records/6480453
Blugr2_3825.pdb	Blumeria hordei	https://zenodo.org/records/6480453
Blugr2_3826.pdb	Blumeria hordei	https://zenodo.org/records/6480453
Blugr2_3834.pdb	Blumeria hordei	https://zenodo.org/records/6480453
Blugr2_3838.pdb	Blumeria hordei	https://zenodo.org/records/6480453
Blugr2_3843.pdb	Blumeria hordei	https://zenodo.org/records/6480453
Blugr2_3844.pdb	Blumeria hordei	https://zenodo.org/records/6480453
Blugr2_3868.pdb	Blumeria hordei	https://zenodo.org/records/6480453
Blugr2_3869.pdb	Blumeria hordei	https://zenodo.org/records/6480453
Blugr2_3876.pdb	Blumeria hordei	https://zenodo.org/records/6480453
Blugr2_3877.pdb	Blumeria hordei	https://zenodo.org/records/6480453
Blugr2_3885.pdb	Blumeria hordei	https://zenodo.org/records/6480453
Blugr2_3910.pdb	Blumeria hordei	https://zenodo.org/records/6480453
Blugr2_3911.pdb	Blumeria hordei	https://zenodo.org/records/6480453
Blugr2_3913.pdb	Blumeria hordei	https://zenodo.org/records/6480453
Blugr2_3914.pdb	Blumeria hordei	https://zenodo.org/records/6480453
Blugr2_3916.pdb	Blumeria hordei	https://zenodo.org/records/6480453
Blugr2_3919.pdb	Blumeria hordei	https://zenodo.org/records/6480453
Blugr2_3921.pdb	Blumeria hordei	https://zenodo.org/records/6480453
Blugr2_3922.pdb	Blumeria hordei	https://zenodo.org/records/6480453
Blugr2_3923.pdb	Blumeria hordei	https://zenodo.org/records/6480453
Blugr2_3942.pdb	Blumeria hordei	https://zenodo.org/records/6480453
Blugr2_3943.pdb	Blumeria hordei	https://zenodo.org/records/6480453
Blugr2_3955.pdb	Blumeria hordei	https://zenodo.org/records/6480453
Blugr2_3975.pdb	Blumeria hordei	https://zenodo.org/records/6480453
Blugr2_3979.pdb	Blumeria hordei	https://zenodo.org/records/6480453
Blugr2_3999.pdb	Blumeria hordei	https://zenodo.org/records/6480453
Blugr2_4007.pdb	Blumeria hordei	https://zenodo.org/records/6480453
Blugr2_4008.pdb	Blumeria hordei	https://zenodo.org/records/6480453
Blugr2_4014.pdb	Blumeria hordei	https://zenodo.org/records/6480453
Blugr2_4054.pdb	Blumeria hordei	https://zenodo.org/records/6480453
Blugr2_4055.pdb	Blumeria hordei	https://zenodo.org/records/6480453
Blugr2_4062.pdb	Blumeria hordei	https://zenodo.org/records/6480453
Blugr2_4065.pdb	Blumeria hordei	https://zenodo.org/records/6480453
Blugr2_4066.pdb	Blumeria hordei	https://zenodo.org/records/6480453
Blugr2_4071.pdb	Blumeria hordei	https://zenodo.org/records/6480453
Blugr2_409.pdb	Blumeria hordei	https://zenodo.org/records/6480453
Blugr2_4146.pdb	Blumeria hordei	https://zenodo.org/records/6480453
Blugr2_4150.pdb	Blumeria hordei	https://zenodo.org/records/6480453
Blugr2_4160.pdb	Blumeria hordei	https://zenodo.org/records/6480453
Blugr2_4180.pdb	Blumeria hordei	https://zenodo.org/records/6480453
Blugr2_42.pdb	Blumeria hordei	https://zenodo.org/records/6480453
Blugr2_4202.pdb	Blumeria hordei	https://zenodo.org/records/6480453
Blugr2_4214.pdb	Blumeria hordei	https://zenodo.org/records/6480453
Blugr2_4220.pdb	Blumeria hordei	https://zenodo.org/records/6480453
Blugr2_424.pdb	Blumeria hordei	https://zenodo.org/records/6480453
Blugr2_4246.pdb	Blumeria hordei	https://zenodo.org/records/6480453
Blugr2_4247.pdb	Blumeria hordei	https://zenodo.org/records/6480453
Blugr2_4248.pdb	Blumeria hordei	https://zenodo.org/records/6480453
Blugr2_4249.pdb	Blumeria hordei	https://zenodo.org/records/6480453
Blugr2_4265.pdb	Blumeria hordei	https://zenodo.org/records/6480453
Blugr2_4266.pdb	Blumeria hordei	https://zenodo.org/records/6480453
Blugr2_4270.pdb	Blumeria hordei	https://zenodo.org/records/6480453
Blugr2_4278.pdb	Blumeria hordei	https://zenodo.org/records/6480453
Blugr2_4282.pdb	Blumeria hordei	https://zenodo.org/records/6480453
Blugr2_4284.pdb	Blumeria hordei	https://zenodo.org/records/6480453
Blugr2_4289.pdb	Blumeria hordei	https://zenodo.org/records/6480453
Blugr2_4302.pdb	Blumeria hordei	https://zenodo.org/records/6480453
Blugr2_4303.pdb	Blumeria hordei	https://zenodo.org/records/6480453
Blugr2_4313.pdb	Blumeria hordei	https://zenodo.org/records/6480453
Blugr2_4314.pdb	Blumeria hordei	https://zenodo.org/records/6480453
Blugr2_4330.pdb	Blumeria hordei	https://zenodo.org/records/6480453
Blugr2_4337.pdb	Blumeria hordei	https://zenodo.org/records/6480453
Blugr2_4346.pdb	Blumeria hordei	https://zenodo.org/records/6480453
Blugr2_435.pdb	Blumeria hordei	https://zenodo.org/records/6480453
Blugr2_4350.pdb	Blumeria hordei	https://zenodo.org/records/6480453
Blugr2_4356.pdb	Blumeria hordei	https://zenodo.org/records/6480453
Blugr2_4361.pdb	Blumeria hordei	https://zenodo.org/records/6480453
Blugr2_4362.pdb	Blumeria hordei	https://zenodo.org/records/6480453
Blugr2_4369.pdb	Blumeria hordei	https://zenodo.org/records/6480453
Blugr2_4373.pdb	Blumeria hordei	https://zenodo.org/records/6480453
Blugr2_4374.pdb	Blumeria hordei	https://zenodo.org/records/6480453
Blugr2_4399.pdb	Blumeria hordei	https://zenodo.org/records/6480453
Blugr2_4414.pdb	Blumeria hordei	https://zenodo.org/records/6480453
Blugr2_4419.pdb	Blumeria hordei	https://zenodo.org/records/6480453
Blugr2_4423.pdb	Blumeria hordei	https://zenodo.org/records/6480453
Blugr2_4454.pdb	Blumeria hordei	https://zenodo.org/records/6480453
Blugr2_4455.pdb	Blumeria hordei	https://zenodo.org/records/6480453
Blugr2_4456.pdb	Blumeria hordei	https://zenodo.org/records/6480453
Blugr2_4461.pdb	Blumeria hordei	https://zenodo.org/records/6480453
Blugr2_4462.pdb	Blumeria hordei	https://zenodo.org/records/6480453
Blugr2_4472.pdb	Blumeria hordei	https://zenodo.org/records/6480453
Blugr2_4479.pdb	Blumeria hordei	https://zenodo.org/records/6480453
Blugr2_4480.pdb	Blumeria hordei	https://zenodo.org/records/6480453
Blugr2_4526.pdb	Blumeria hordei	https://zenodo.org/records/6480453
Blugr2_455.pdb	Blumeria hordei	https://zenodo.org/records/6480453
Blugr2_4586.pdb	Blumeria hordei	https://zenodo.org/records/6480453
Blugr2_4588.pdb	Blumeria hordei	https://zenodo.org/records/6480453
Blugr2_4597.pdb	Blumeria hordei	https://zenodo.org/records/6480453
Blugr2_4599.pdb	Blumeria hordei	https://zenodo.org/records/6480453
Blugr2_4613.pdb	Blumeria hordei	https://zenodo.org/records/6480453
Blugr2_4640.pdb	Blumeria hordei	https://zenodo.org/records/6480453
Blugr2_4651.pdb	Blumeria hordei	https://zenodo.org/records/6480453
Blugr2_4658.pdb	Blumeria hordei	https://zenodo.org/records/6480453
Blugr2_466.pdb	Blumeria hordei	https://zenodo.org/records/6480453
Blugr2_4662.pdb	Blumeria hordei	https://zenodo.org/records/6480453
Blugr2_4679.pdb	Blumeria hordei	https://zenodo.org/records/6480453
Blugr2_4692.pdb	Blumeria hordei	https://zenodo.org/records/6480453
Blugr2_4693.pdb	Blumeria hordei	https://zenodo.org/records/6480453
Blugr2_4694.pdb	Blumeria hordei	https://zenodo.org/records/6480453
Blugr2_4695.pdb	Blumeria hordei	https://zenodo.org/records/6480453
Blugr2_4696.pdb	Blumeria hordei	https://zenodo.org/records/6480453
Blugr2_4697.pdb	Blumeria hordei	https://zenodo.org/records/6480453
Blugr2_4698.pdb	Blumeria hordei	https://zenodo.org/records/6480453
Blugr2_4699.pdb	Blumeria hordei	https://zenodo.org/records/6480453
Blugr2_4703.pdb	Blumeria hordei	https://zenodo.org/records/6480453
Blugr2_4704.pdb	Blumeria hordei	https://zenodo.org/records/6480453
Blugr2_4705.pdb	Blumeria hordei	https://zenodo.org/records/6480453
Blugr2_4706.pdb	Blumeria hordei	https://zenodo.org/records/6480453
Blugr2_4713.pdb	Blumeria hordei	https://zenodo.org/records/6480453
Blugr2_4716.pdb	Blumeria hordei	https://zenodo.org/records/6480453
Blugr2_4719.pdb	Blumeria hordei	https://zenodo.org/records/6480453
Blugr2_4744.pdb	Blumeria hordei	https://zenodo.org/records/6480453
Blugr2_4756.pdb	Blumeria hordei	https://zenodo.org/records/6480453
Blugr2_4758.pdb	Blumeria hordei	https://zenodo.org/records/6480453
Blugr2_4770.pdb	Blumeria hordei	https://zenodo.org/records/6480453
Blugr2_4781.pdb	Blumeria hordei	https://zenodo.org/records/6480453
Blugr2_4782.pdb	Blumeria hordei	https://zenodo.org/records/6480453
Blugr2_4784.pdb	Blumeria hordei	https://zenodo.org/records/6480453
Blugr2_4785.pdb	Blumeria hordei	https://zenodo.org/records/6480453
Blugr2_4787.pdb	Blumeria hordei	https://zenodo.org/records/6480453
Blugr2_4797.pdb	Blumeria hordei	https://zenodo.org/records/6480453
Blugr2_4803.pdb	Blumeria hordei	https://zenodo.org/records/6480453
Blugr2_4804.pdb	Blumeria hordei	https://zenodo.org/records/6480453
Blugr2_4805.pdb	Blumeria hordei	https://zenodo.org/records/6480453
Blugr2_4826.pdb	Blumeria hordei	https://zenodo.org/records/6480453
Blugr2_4832.pdb	Blumeria hordei	https://zenodo.org/records/6480453
Blugr2_4855.pdb	Blumeria hordei	https://zenodo.org/records/6480453
Blugr2_4861.pdb	Blumeria hordei	https://zenodo.org/records/6480453
Blugr2_4887.pdb	Blumeria hordei	https://zenodo.org/records/6480453
Blugr2_4899.pdb	Blumeria hordei	https://zenodo.org/records/6480453
Blugr2_4900.pdb	Blumeria hordei	https://zenodo.org/records/6480453
Blugr2_4906.pdb	Blumeria hordei	https://zenodo.org/records/6480453
Blugr2_4908.pdb	Blumeria hordei	https://zenodo.org/records/6480453
Blugr2_4963.pdb	Blumeria hordei	https://zenodo.org/records/6480453
Blugr2_4964.pdb	Blumeria hordei	https://zenodo.org/records/6480453
Blugr2_4965.pdb	Blumeria hordei	https://zenodo.org/records/6480453
Blugr2_4967.pdb	Blumeria hordei	https://zenodo.org/records/6480453
Blugr2_4977.pdb	Blumeria hordei	https://zenodo.org/records/6480453
Blugr2_4999.pdb	Blumeria hordei	https://zenodo.org/records/6480453
Blugr2_50.pdb	Blumeria hordei	https://zenodo.org/records/6480453
Blugr2_5000.pdb	Blumeria hordei	https://zenodo.org/records/6480453
Blugr2_5003.pdb	Blumeria hordei	https://zenodo.org/records/6480453
Blugr2_5019.pdb	Blumeria hordei	https://zenodo.org/records/6480453
Blugr2_502.pdb	Blumeria hordei	https://zenodo.org/records/6480453
Blugr2_5024.pdb	Blumeria hordei	https://zenodo.org/records/6480453
Blugr2_5036.pdb	Blumeria hordei	https://zenodo.org/records/6480453
Blugr2_5037.pdb	Blumeria hordei	https://zenodo.org/records/6480453
Blugr2_5040.pdb	Blumeria hordei	https://zenodo.org/records/6480453
Blugr2_5043.pdb	Blumeria hordei	https://zenodo.org/records/6480453
Blugr2_5044.pdb	Blumeria hordei	https://zenodo.org/records/6480453
Blugr2_5048.pdb	Blumeria hordei	https://zenodo.org/records/6480453
Blugr2_5049.pdb	Blumeria hordei	https://zenodo.org/records/6480453
Blugr2_5051.pdb	Blumeria hordei	https://zenodo.org/records/6480453
Blugr2_5056.pdb	Blumeria hordei	https://zenodo.org/records/6480453
Blugr2_5057.pdb	Blumeria hordei	https://zenodo.org/records/6480453
Blugr2_5072.pdb	Blumeria hordei	https://zenodo.org/records/6480453
Blugr2_5084.pdb	Blumeria hordei	https://zenodo.org/records/6480453
Blugr2_5085.pdb	Blumeria hordei	https://zenodo.org/records/6480453
Blugr2_5086.pdb	Blumeria hordei	https://zenodo.org/records/6480453
Blugr2_5088.pdb	Blumeria hordei	https://zenodo.org/records/6480453
Blugr2_5096.pdb	Blumeria hordei	https://zenodo.org/records/6480453
Blugr2_5106.pdb	Blumeria hordei	https://zenodo.org/records/6480453
Blugr2_5124.pdb	Blumeria hordei	https://zenodo.org/records/6480453
Blugr2_5126.pdb	Blumeria hordei	https://zenodo.org/records/6480453
Blugr2_5129.pdb	Blumeria hordei	https://zenodo.org/records/6480453
Blugr2_5140.pdb	Blumeria hordei	https://zenodo.org/records/6480453
Blugr2_5142.pdb	Blumeria hordei	https://zenodo.org/records/6480453
Blugr2_5143.pdb	Blumeria hordei	https://zenodo.org/records/6480453
Blugr2_5152.pdb	Blumeria hordei	https://zenodo.org/records/6480453
Blugr2_5153.pdb	Blumeria hordei	https://zenodo.org/records/6480453
Blugr2_5164.pdb	Blumeria hordei	https://zenodo.org/records/6480453
Blugr2_5165.pdb	Blumeria hordei	https://zenodo.org/records/6480453
Blugr2_5166.pdb	Blumeria hordei	https://zenodo.org/records/6480453
Blugr2_5168.pdb	Blumeria hordei	https://zenodo.org/records/6480453
Blugr2_5169.pdb	Blumeria hordei	https://zenodo.org/records/6480453
Blugr2_5177.pdb	Blumeria hordei	https://zenodo.org/records/6480453
Blugr2_5178.pdb	Blumeria hordei	https://zenodo.org/records/6480453
Blugr2_5179.pdb	Blumeria hordei	https://zenodo.org/records/6480453
Blugr2_518.pdb	Blumeria hordei	https://zenodo.org/records/6480453
Blugr2_5180.pdb	Blumeria hordei	https://zenodo.org/records/6480453
Blugr2_5181.pdb	Blumeria hordei	https://zenodo.org/records/6480453
Blugr2_5183.pdb	Blumeria hordei	https://zenodo.org/records/6480453
Blugr2_5218.pdb	Blumeria hordei	https://zenodo.org/records/6480453
Blugr2_5222.pdb	Blumeria hordei	https://zenodo.org/records/6480453
Blugr2_5223.pdb	Blumeria hordei	https://zenodo.org/records/6480453
Blugr2_5228.pdb	Blumeria hordei	https://zenodo.org/records/6480453
Blugr2_5230.pdb	Blumeria hordei	https://zenodo.org/records/6480453
Blugr2_5243.pdb	Blumeria hordei	https://zenodo.org/records/6480453
Blugr2_5246.pdb	Blumeria hordei	https://zenodo.org/records/6480453
Blugr2_5257.pdb	Blumeria hordei	https://zenodo.org/records/6480453
Blugr2_5271.pdb	Blumeria hordei	https://zenodo.org/records/6480453
Blugr2_5292.pdb	Blumeria hordei	https://zenodo.org/records/6480453
Blugr2_5301.pdb	Blumeria hordei	https://zenodo.org/records/6480453
Blugr2_5322.pdb	Blumeria hordei	https://zenodo.org/records/6480453
Blugr2_5347.pdb	Blumeria hordei	https://zenodo.org/records/6480453
Blugr2_5359.pdb	Blumeria hordei	https://zenodo.org/records/6480453
Blugr2_5360.pdb	Blumeria hordei	https://zenodo.org/records/6480453
Blugr2_5361.pdb	Blumeria hordei	https://zenodo.org/records/6480453
Blugr2_5362.pdb	Blumeria hordei	https://zenodo.org/records/6480453
Blugr2_5376.pdb	Blumeria hordei	https://zenodo.org/records/6480453
Blugr2_5377.pdb	Blumeria hordei	https://zenodo.org/records/6480453
Blugr2_5378.pdb	Blumeria hordei	https://zenodo.org/records/6480453
Blugr2_5379.pdb	Blumeria hordei	https://zenodo.org/records/6480453
Blugr2_5380.pdb	Blumeria hordei	https://zenodo.org/records/6480453
Blugr2_5381.pdb	Blumeria hordei	https://zenodo.org/records/6480453
Blugr2_5382.pdb	Blumeria hordei	https://zenodo.org/records/6480453
Blugr2_5383.pdb	Blumeria hordei	https://zenodo.org/records/6480453
Blugr2_5384.pdb	Blumeria hordei	https://zenodo.org/records/6480453
Blugr2_5385.pdb	Blumeria hordei	https://zenodo.org/records/6480453
Blugr2_5386.pdb	Blumeria hordei	https://zenodo.org/records/6480453
Blugr2_5387.pdb	Blumeria hordei	https://zenodo.org/records/6480453
Blugr2_5388.pdb	Blumeria hordei	https://zenodo.org/records/6480453
Blugr2_5389.pdb	Blumeria hordei	https://zenodo.org/records/6480453
Blugr2_5390.pdb	Blumeria hordei	https://zenodo.org/records/6480453
Blugr2_5391.pdb	Blumeria hordei	https://zenodo.org/records/6480453
Blugr2_5405.pdb	Blumeria hordei	https://zenodo.org/records/6480453
Blugr2_5425.pdb	Blumeria hordei	https://zenodo.org/records/6480453
Blugr2_5426.pdb	Blumeria hordei	https://zenodo.org/records/6480453
Blugr2_543.pdb	Blumeria hordei	https://zenodo.org/records/6480453
Blugr2_544.pdb	Blumeria hordei	https://zenodo.org/records/6480453
Blugr2_5444.pdb	Blumeria hordei	https://zenodo.org/records/6480453
Blugr2_5445.pdb	Blumeria hordei	https://zenodo.org/records/6480453
Blugr2_545.pdb	Blumeria hordei	https://zenodo.org/records/6480453
Blugr2_5453.pdb	Blumeria hordei	https://zenodo.org/records/6480453
Blugr2_5456.pdb	Blumeria hordei	https://zenodo.org/records/6480453
Blugr2_546.pdb	Blumeria hordei	https://zenodo.org/records/6480453
Blugr2_5461.pdb	Blumeria hordei	https://zenodo.org/records/6480453
Blugr2_5474.pdb	Blumeria hordei	https://zenodo.org/records/6480453
Blugr2_5487.pdb	Blumeria hordei	https://zenodo.org/records/6480453
Blugr2_5518.pdb	Blumeria hordei	https://zenodo.org/records/6480453
Blugr2_553.pdb	Blumeria hordei	https://zenodo.org/records/6480453
Blugr2_5530.pdb	Blumeria hordei	https://zenodo.org/records/6480453
Blugr2_5531.pdb	Blumeria hordei	https://zenodo.org/records/6480453
Blugr2_5533.pdb	Blumeria hordei	https://zenodo.org/records/6480453
Blugr2_5548.pdb	Blumeria hordei	https://zenodo.org/records/6480453
Blugr2_555.pdb	Blumeria hordei	https://zenodo.org/records/6480453
Blugr2_5553.pdb	Blumeria hordei	https://zenodo.org/records/6480453
Blugr2_5555.pdb	Blumeria hordei	https://zenodo.org/records/6480453
Blugr2_5558.pdb	Blumeria hordei	https://zenodo.org/records/6480453
Blugr2_556.pdb	Blumeria hordei	https://zenodo.org/records/6480453
Blugr2_5562.pdb	Blumeria hordei	https://zenodo.org/records/6480453
Blugr2_5569.pdb	Blumeria hordei	https://zenodo.org/records/6480453
Blugr2_5578.pdb	Blumeria hordei	https://zenodo.org/records/6480453
Blugr2_558.pdb	Blumeria hordei	https://zenodo.org/records/6480453
Blugr2_5582.pdb	Blumeria hordei	https://zenodo.org/records/6480453
Blugr2_5586.pdb	Blumeria hordei	https://zenodo.org/records/6480453
Blugr2_5587.pdb	Blumeria hordei	https://zenodo.org/records/6480453
Blugr2_5590.pdb	Blumeria hordei	https://zenodo.org/records/6480453
Blugr2_5591.pdb	Blumeria hordei	https://zenodo.org/records/6480453
Blugr2_5592.pdb	Blumeria hordei	https://zenodo.org/records/6480453
Blugr2_5593.pdb	Blumeria hordei	https://zenodo.org/records/6480453
Blugr2_5594.pdb	Blumeria hordei	https://zenodo.org/records/6480453
Blugr2_5595.pdb	Blumeria hordei	https://zenodo.org/records/6480453
Blugr2_5596.pdb	Blumeria hordei	https://zenodo.org/records/6480453
Blugr2_5598.pdb	Blumeria hordei	https://zenodo.org/records/6480453
Blugr2_560.pdb	Blumeria hordei	https://zenodo.org/records/6480453
Blugr2_5603.pdb	Blumeria hordei	https://zenodo.org/records/6480453
Blugr2_5604.pdb	Blumeria hordei	https://zenodo.org/records/6480453
Blugr2_5607.pdb	Blumeria hordei	https://zenodo.org/records/6480453
Blugr2_5608.pdb	Blumeria hordei	https://zenodo.org/records/6480453
Blugr2_561.pdb	Blumeria hordei	https://zenodo.org/records/6480453
Blugr2_5613.pdb	Blumeria hordei	https://zenodo.org/records/6480453
Blugr2_5616.pdb	Blumeria hordei	https://zenodo.org/records/6480453
Blugr2_5617.pdb	Blumeria hordei	https://zenodo.org/records/6480453
Blugr2_5638.pdb	Blumeria hordei	https://zenodo.org/records/6480453
Blugr2_5642.pdb	Blumeria hordei	https://zenodo.org/records/6480453
Blugr2_5643.pdb	Blumeria hordei	https://zenodo.org/records/6480453
Blugr2_5653.pdb	Blumeria hordei	https://zenodo.org/records/6480453
Blugr2_5659.pdb	Blumeria hordei	https://zenodo.org/records/6480453
Blugr2_5672.pdb	Blumeria hordei	https://zenodo.org/records/6480453
Blugr2_568.pdb	Blumeria hordei	https://zenodo.org/records/6480453
Blugr2_5682.pdb	Blumeria hordei	https://zenodo.org/records/6480453
Blugr2_569.pdb	Blumeria hordei	https://zenodo.org/records/6480453
Blugr2_5696.pdb	Blumeria hordei	https://zenodo.org/records/6480453
Blugr2_5703.pdb	Blumeria hordei	https://zenodo.org/records/6480453
Blugr2_5704.pdb	Blumeria hordei	https://zenodo.org/records/6480453
Blugr2_5708.pdb	Blumeria hordei	https://zenodo.org/records/6480453
Blugr2_5723.pdb	Blumeria hordei	https://zenodo.org/records/6480453
Blugr2_573.pdb	Blumeria hordei	https://zenodo.org/records/6480453
Blugr2_5736.pdb	Blumeria hordei	https://zenodo.org/records/6480453
Blugr2_574.pdb	Blumeria hordei	https://zenodo.org/records/6480453
Blugr2_5744.pdb	Blumeria hordei	https://zenodo.org/records/6480453
Blugr2_5759.pdb	Blumeria hordei	https://zenodo.org/records/6480453
Blugr2_5771.pdb	Blumeria hordei	https://zenodo.org/records/6480453
Blugr2_5802.pdb	Blumeria hordei	https://zenodo.org/records/6480453
Blugr2_5803.pdb	Blumeria hordei	https://zenodo.org/records/6480453
Blugr2_5804.pdb	Blumeria hordei	https://zenodo.org/records/6480453
Blugr2_5805.pdb	Blumeria hordei	https://zenodo.org/records/6480453
Blugr2_5816.pdb	Blumeria hordei	https://zenodo.org/records/6480453
Blugr2_5824.pdb	Blumeria hordei	https://zenodo.org/records/6480453
Blugr2_5828.pdb	Blumeria hordei	https://zenodo.org/records/6480453
Blugr2_5829.pdb	Blumeria hordei	https://zenodo.org/records/6480453
Blugr2_5830.pdb	Blumeria hordei	https://zenodo.org/records/6480453
Blugr2_5833.pdb	Blumeria hordei	https://zenodo.org/records/6480453
Blugr2_5835.pdb	Blumeria hordei	https://zenodo.org/records/6480453
Blugr2_5837.pdb	Blumeria hordei	https://zenodo.org/records/6480453
Blugr2_5848.pdb	Blumeria hordei	https://zenodo.org/records/6480453
Blugr2_5872.pdb	Blumeria hordei	https://zenodo.org/records/6480453
Blugr2_5883.pdb	Blumeria hordei	https://zenodo.org/records/6480453
Blugr2_5889.pdb	Blumeria hordei	https://zenodo.org/records/6480453
Blugr2_5896.pdb	Blumeria hordei	https://zenodo.org/records/6480453
Blugr2_5899.pdb	Blumeria hordei	https://zenodo.org/records/6480453
Blugr2_59.pdb	Blumeria hordei	https://zenodo.org/records/6480453
Blugr2_5920.pdb	Blumeria hordei	https://zenodo.org/records/6480453
Blugr2_5926.pdb	Blumeria hordei	https://zenodo.org/records/6480453
Blugr2_5945.pdb	Blumeria hordei	https://zenodo.org/records/6480453
Blugr2_597.pdb	Blumeria hordei	https://zenodo.org/records/6480453
Blugr2_598.pdb	Blumeria hordei	https://zenodo.org/records/6480453
Blugr2_599.pdb	Blumeria hordei	https://zenodo.org/records/6480453
Blugr2_5999.pdb	Blumeria hordei	https://zenodo.org/records/6480453
Blugr2_600.pdb	Blumeria hordei	https://zenodo.org/records/6480453
Blugr2_6000.pdb	Blumeria hordei	https://zenodo.org/records/6480453
Blugr2_6005.pdb	Blumeria hordei	https://zenodo.org/records/6480453
Blugr2_6006.pdb	Blumeria hordei	https://zenodo.org/records/6480453
Blugr2_6007.pdb	Blumeria hordei	https://zenodo.org/records/6480453
Blugr2_601.pdb	Blumeria hordei	https://zenodo.org/records/6480453
Blugr2_6011.pdb	Blumeria hordei	https://zenodo.org/records/6480453
Blugr2_6017.pdb	Blumeria hordei	https://zenodo.org/records/6480453
Blugr2_6019.pdb	Blumeria hordei	https://zenodo.org/records/6480453
Blugr2_602.pdb	Blumeria hordei	https://zenodo.org/records/6480453
Blugr2_6020.pdb	Blumeria hordei	https://zenodo.org/records/6480453
Blugr2_6022.pdb	Blumeria hordei	https://zenodo.org/records/6480453
Blugr2_603.pdb	Blumeria hordei	https://zenodo.org/records/6480453
Blugr2_6034.pdb	Blumeria hordei	https://zenodo.org/records/6480453
Blugr2_6035.pdb	Blumeria hordei	https://zenodo.org/records/6480453
Blugr2_6036.pdb	Blumeria hordei	https://zenodo.org/records/6480453
Blugr2_604.pdb	Blumeria hordei	https://zenodo.org/records/6480453
Blugr2_605.pdb	Blumeria hordei	https://zenodo.org/records/6480453
Blugr2_6051.pdb	Blumeria hordei	https://zenodo.org/records/6480453
Blugr2_6058.pdb	Blumeria hordei	https://zenodo.org/records/6480453
Blugr2_6059.pdb	Blumeria hordei	https://zenodo.org/records/6480453
Blugr2_606.pdb	Blumeria hordei	https://zenodo.org/records/6480453
Blugr2_6060.pdb	Blumeria hordei	https://zenodo.org/records/6480453
Blugr2_607.pdb	Blumeria hordei	https://zenodo.org/records/6480453
Blugr2_608.pdb	Blumeria hordei	https://zenodo.org/records/6480453
Blugr2_6096.pdb	Blumeria hordei	https://zenodo.org/records/6480453
Blugr2_6100.pdb	Blumeria hordei	https://zenodo.org/records/6480453
Blugr2_6112.pdb	Blumeria hordei	https://zenodo.org/records/6480453
Blugr2_6125.pdb	Blumeria hordei	https://zenodo.org/records/6480453
Blugr2_6136.pdb	Blumeria hordei	https://zenodo.org/records/6480453
Blugr2_6148.pdb	Blumeria hordei	https://zenodo.org/records/6480453
Blugr2_615.pdb	Blumeria hordei	https://zenodo.org/records/6480453
Blugr2_6155.pdb	Blumeria hordei	https://zenodo.org/records/6480453
Blugr2_6158.pdb	Blumeria hordei	https://zenodo.org/records/6480453
Blugr2_6164.pdb	Blumeria hordei	https://zenodo.org/records/6480453
Blugr2_6165.pdb	Blumeria hordei	https://zenodo.org/records/6480453
Blugr2_6172.pdb	Blumeria hordei	https://zenodo.org/records/6480453
Blugr2_6174.pdb	Blumeria hordei	https://zenodo.org/records/6480453
Blugr2_6177.pdb	Blumeria hordei	https://zenodo.org/records/6480453
Blugr2_6178.pdb	Blumeria hordei	https://zenodo.org/records/6480453
Blugr2_6184.pdb	Blumeria hordei	https://zenodo.org/records/6480453
Blugr2_6194.pdb	Blumeria hordei	https://zenodo.org/records/6480453
Blugr2_6201.pdb	Blumeria hordei	https://zenodo.org/records/6480453
Blugr2_6220.pdb	Blumeria hordei	https://zenodo.org/records/6480453
Blugr2_623.pdb	Blumeria hordei	https://zenodo.org/records/6480453
Blugr2_6245.pdb	Blumeria hordei	https://zenodo.org/records/6480453
Blugr2_6246.pdb	Blumeria hordei	https://zenodo.org/records/6480453
Blugr2_6248.pdb	Blumeria hordei	https://zenodo.org/records/6480453
Blugr2_6272.pdb	Blumeria hordei	https://zenodo.org/records/6480453
Blugr2_6279.pdb	Blumeria hordei	https://zenodo.org/records/6480453
Blugr2_6296.pdb	Blumeria hordei	https://zenodo.org/records/6480453
Blugr2_6297.pdb	Blumeria hordei	https://zenodo.org/records/6480453
Blugr2_6328.pdb	Blumeria hordei	https://zenodo.org/records/6480453
Blugr2_6333.pdb	Blumeria hordei	https://zenodo.org/records/6480453
Blugr2_6343.pdb	Blumeria hordei	https://zenodo.org/records/6480453
Blugr2_6375.pdb	Blumeria hordei	https://zenodo.org/records/6480453
Blugr2_6390.pdb	Blumeria hordei	https://zenodo.org/records/6480453
Blugr2_6416.pdb	Blumeria hordei	https://zenodo.org/records/6480453
Blugr2_6435.pdb	Blumeria hordei	https://zenodo.org/records/6480453
Blugr2_6438.pdb	Blumeria hordei	https://zenodo.org/records/6480453
Blugr2_6441.pdb	Blumeria hordei	https://zenodo.org/records/6480453
Blugr2_6483.pdb	Blumeria hordei	https://zenodo.org/records/6480453
Blugr2_650.pdb	Blumeria hordei	https://zenodo.org/records/6480453
Blugr2_6516.pdb	Blumeria hordei	https://zenodo.org/records/6480453
Blugr2_6520.pdb	Blumeria hordei	https://zenodo.org/records/6480453
Blugr2_6553.pdb	Blumeria hordei	https://zenodo.org/records/6480453
Blugr2_6570.pdb	Blumeria hordei	https://zenodo.org/records/6480453
Blugr2_6583.pdb	Blumeria hordei	https://zenodo.org/records/6480453
Blugr2_6584.pdb	Blumeria hordei	https://zenodo.org/records/6480453
Blugr2_6585.pdb	Blumeria hordei	https://zenodo.org/records/6480453
Blugr2_6586.pdb	Blumeria hordei	https://zenodo.org/records/6480453
Blugr2_6588.pdb	Blumeria hordei	https://zenodo.org/records/6480453
Blugr2_6594.pdb	Blumeria hordei	https://zenodo.org/records/6480453
Blugr2_6595.pdb	Blumeria hordei	https://zenodo.org/records/6480453
Blugr2_6596.pdb	Blumeria hordei	https://zenodo.org/records/6480453
Blugr2_6597.pdb	Blumeria hordei	https://zenodo.org/records/6480453
Blugr2_6598.pdb	Blumeria hordei	https://zenodo.org/records/6480453
Blugr2_6600.pdb	Blumeria hordei	https://zenodo.org/records/6480453
Blugr2_6601.pdb	Blumeria hordei	https://zenodo.org/records/6480453
Blugr2_6602.pdb	Blumeria hordei	https://zenodo.org/records/6480453
Blugr2_6603.pdb	Blumeria hordei	https://zenodo.org/records/6480453
Blugr2_6604.pdb	Blumeria hordei	https://zenodo.org/records/6480453
Blugr2_6605.pdb	Blumeria hordei	https://zenodo.org/records/6480453
Blugr2_6613.pdb	Blumeria hordei	https://zenodo.org/records/6480453
Blugr2_6621.pdb	Blumeria hordei	https://zenodo.org/records/6480453
Blugr2_6624.pdb	Blumeria hordei	https://zenodo.org/records/6480453
Blugr2_664.pdb	Blumeria hordei	https://zenodo.org/records/6480453
Blugr2_6673.pdb	Blumeria hordei	https://zenodo.org/records/6480453
Blugr2_6676.pdb	Blumeria hordei	https://zenodo.org/records/6480453
Blugr2_6685.pdb	Blumeria hordei	https://zenodo.org/records/6480453
Blugr2_6686.pdb	Blumeria hordei	https://zenodo.org/records/6480453
Blugr2_67.pdb	Blumeria hordei	https://zenodo.org/records/6480453
Blugr2_6701.pdb	Blumeria hordei	https://zenodo.org/records/6480453
Blugr2_6702.pdb	Blumeria hordei	https://zenodo.org/records/6480453
Blugr2_6705.pdb	Blumeria hordei	https://zenodo.org/records/6480453
Blugr2_6706.pdb	Blumeria hordei	https://zenodo.org/records/6480453
Blugr2_6723.pdb	Blumeria hordei	https://zenodo.org/records/6480453
Blugr2_6730.pdb	Blumeria hordei	https://zenodo.org/records/6480453
Blugr2_6733.pdb	Blumeria hordei	https://zenodo.org/records/6480453
Blugr2_6735.pdb	Blumeria hordei	https://zenodo.org/records/6480453
Blugr2_6736.pdb	Blumeria hordei	https://zenodo.org/records/6480453
Blugr2_674.pdb	Blumeria hordei	https://zenodo.org/records/6480453
Blugr2_6741.pdb	Blumeria hordei	https://zenodo.org/records/6480453
Blugr2_6742.pdb	Blumeria hordei	https://zenodo.org/records/6480453
Blugr2_6746.pdb	Blumeria hordei	https://zenodo.org/records/6480453
Blugr2_6754.pdb	Blumeria hordei	https://zenodo.org/records/6480453
Blugr2_6757.pdb	Blumeria hordei	https://zenodo.org/records/6480453
Blugr2_6758.pdb	Blumeria hordei	https://zenodo.org/records/6480453
Blugr2_6761.pdb	Blumeria hordei	https://zenodo.org/records/6480453
Blugr2_6766.pdb	Blumeria hordei	https://zenodo.org/records/6480453
Blugr2_6767.pdb	Blumeria hordei	https://zenodo.org/records/6480453
Blugr2_6768.pdb	Blumeria hordei	https://zenodo.org/records/6480453
Blugr2_6769.pdb	Blumeria hordei	https://zenodo.org/records/6480453
Blugr2_6770.pdb	Blumeria hordei	https://zenodo.org/records/6480453
Blugr2_6771.pdb	Blumeria hordei	https://zenodo.org/records/6480453
Blugr2_6773.pdb	Blumeria hordei	https://zenodo.org/records/6480453
Blugr2_6783.pdb	Blumeria hordei	https://zenodo.org/records/6480453
Blugr2_6788.pdb	Blumeria hordei	https://zenodo.org/records/6480453
Blugr2_68.pdb	Blumeria hordei	https://zenodo.org/records/6480453
Blugr2_6818.pdb	Blumeria hordei	https://zenodo.org/records/6480453
Blugr2_6824.pdb	Blumeria hordei	https://zenodo.org/records/6480453
Blugr2_6852.pdb	Blumeria hordei	https://zenodo.org/records/6480453
Blugr2_6854.pdb	Blumeria hordei	https://zenodo.org/records/6480453
Blugr2_6855.pdb	Blumeria hordei	https://zenodo.org/records/6480453
Blugr2_6858.pdb	Blumeria hordei	https://zenodo.org/records/6480453
Blugr2_6859.pdb	Blumeria hordei	https://zenodo.org/records/6480453
Blugr2_6862.pdb	Blumeria hordei	https://zenodo.org/records/6480453
Blugr2_6899.pdb	Blumeria hordei	https://zenodo.org/records/6480453
Blugr2_69.pdb	Blumeria hordei	https://zenodo.org/records/6480453
Blugr2_6914.pdb	Blumeria hordei	https://zenodo.org/records/6480453
Blugr2_6926.pdb	Blumeria hordei	https://zenodo.org/records/6480453
Blugr2_693.pdb	Blumeria hordei	https://zenodo.org/records/6480453
Blugr2_6940.pdb	Blumeria hordei	https://zenodo.org/records/6480453
Blugr2_6942.pdb	Blumeria hordei	https://zenodo.org/records/6480453
Blugr2_6943.pdb	Blumeria hordei	https://zenodo.org/records/6480453
Blugr2_6947.pdb	Blumeria hordei	https://zenodo.org/records/6480453
Blugr2_6962.pdb	Blumeria hordei	https://zenodo.org/records/6480453
Blugr2_6981.pdb	Blumeria hordei	https://zenodo.org/records/6480453
Blugr2_6986.pdb	Blumeria hordei	https://zenodo.org/records/6480453
Blugr2_7002.pdb	Blumeria hordei	https://zenodo.org/records/6480453
Blugr2_7003.pdb	Blumeria hordei	https://zenodo.org/records/6480453
Blugr2_7009.pdb	Blumeria hordei	https://zenodo.org/records/6480453
Blugr2_7011.pdb	Blumeria hordei	https://zenodo.org/records/6480453
Blugr2_7013.pdb	Blumeria hordei	https://zenodo.org/records/6480453
Blugr2_7016.pdb	Blumeria hordei	https://zenodo.org/records/6480453
Blugr2_7022.pdb	Blumeria hordei	https://zenodo.org/records/6480453
Blugr2_7023.pdb	Blumeria hordei	https://zenodo.org/records/6480453
Blugr2_7028.pdb	Blumeria hordei	https://zenodo.org/records/6480453
Blugr2_7029.pdb	Blumeria hordei	https://zenodo.org/records/6480453
Blugr2_7030.pdb	Blumeria hordei	https://zenodo.org/records/6480453
Blugr2_7031.pdb	Blumeria hordei	https://zenodo.org/records/6480453
Blugr2_7034.pdb	Blumeria hordei	https://zenodo.org/records/6480453
Blugr2_7043.pdb	Blumeria hordei	https://zenodo.org/records/6480453
Blugr2_7044.pdb	Blumeria hordei	https://zenodo.org/records/6480453
Blugr2_7048.pdb	Blumeria hordei	https://zenodo.org/records/6480453
Blugr2_7052.pdb	Blumeria hordei	https://zenodo.org/records/6480453
Blugr2_7070.pdb	Blumeria hordei	https://zenodo.org/records/6480453
Blugr2_7081.pdb	Blumeria hordei	https://zenodo.org/records/6480453
Blugr2_7085.pdb	Blumeria hordei	https://zenodo.org/records/6480453
Blugr2_7108.pdb	Blumeria hordei	https://zenodo.org/records/6480453
Blugr2_7109.pdb	Blumeria hordei	https://zenodo.org/records/6480453
Blugr2_7114.pdb	Blumeria hordei	https://zenodo.org/records/6480453
Blugr2_7115.pdb	Blumeria hordei	https://zenodo.org/records/6480453
Blugr2_7116.pdb	Blumeria hordei	https://zenodo.org/records/6480453
Blugr2_7117.pdb	Blumeria hordei	https://zenodo.org/records/6480453
Blugr2_7118.pdb	Blumeria hordei	https://zenodo.org/records/6480453
Blugr2_714.pdb	Blumeria hordei	https://zenodo.org/records/6480453
Blugr2_72.pdb	Blumeria hordei	https://zenodo.org/records/6480453
Blugr2_720.pdb	Blumeria hordei	https://zenodo.org/records/6480453
Blugr2_737.pdb	Blumeria hordei	https://zenodo.org/records/6480453
Blugr2_738.pdb	Blumeria hordei	https://zenodo.org/records/6480453
Blugr2_746.pdb	Blumeria hordei	https://zenodo.org/records/6480453
Blugr2_763.pdb	Blumeria hordei	https://zenodo.org/records/6480453
Blugr2_794.pdb	Blumeria hordei	https://zenodo.org/records/6480453
Blugr2_797.pdb	Blumeria hordei	https://zenodo.org/records/6480453
Blugr2_798.pdb	Blumeria hordei	https://zenodo.org/records/6480453
Blugr2_826.pdb	Blumeria hordei	https://zenodo.org/records/6480453
Blugr2_831.pdb	Blumeria hordei	https://zenodo.org/records/6480453
Blugr2_832.pdb	Blumeria hordei	https://zenodo.org/records/6480453
Blugr2_839.pdb	Blumeria hordei	https://zenodo.org/records/6480453
Blugr2_85.pdb	Blumeria hordei	https://zenodo.org/records/6480453
Blugr2_853.pdb	Blumeria hordei	https://zenodo.org/records/6480453
Blugr2_854.pdb	Blumeria hordei	https://zenodo.org/records/6480453
Blugr2_863.pdb	Blumeria hordei	https://zenodo.org/records/6480453
Blugr2_867.pdb	Blumeria hordei	https://zenodo.org/records/6480453
Blugr2_868.pdb	Blumeria hordei	https://zenodo.org/records/6480453
Blugr2_88.pdb	Blumeria hordei	https://zenodo.org/records/6480453
Blugr2_888.pdb	Blumeria hordei	https://zenodo.org/records/6480453
Blugr2_890.pdb	Blumeria hordei	https://zenodo.org/records/6480453
Blugr2_91.pdb	Blumeria hordei	https://zenodo.org/records/6480453
Blugr2_918.pdb	Blumeria hordei	https://zenodo.org/records/6480453
Blugr2_919.pdb	Blumeria hordei	https://zenodo.org/records/6480453
Blugr2_943.pdb	Blumeria hordei	https://zenodo.org/records/6480453
Blugr2_944.pdb	Blumeria hordei	https://zenodo.org/records/6480453
Blugr2_952.pdb	Blumeria hordei	https://zenodo.org/records/6480453
Blugr2_953.pdb	Blumeria hordei	https://zenodo.org/records/6480453
Blugr2_954.pdb	Blumeria hordei	https://zenodo.org/records/6480453
Blugr2_958.pdb	Blumeria hordei	https://zenodo.org/records/6480453
Blugr2_959.pdb	Blumeria hordei	https://zenodo.org/records/6480453
BgtE-5607_reanotated_p_ranked_0.pdb	Blumeria graminis f.sp. tritici	https://zenodo.org/records/17276912
Bgt-10023_p_ranked_0.pdb	Blumeria graminis f.sp. tritici	https://zenodo.org/records/17276912
Bgt-1032_p_ranked_0.pdb	Blumeria graminis f.sp. tritici	https://zenodo.org/records/17276912
Bgt-1066_p_ranked_0.pdb	Blumeria graminis f.sp. tritici	https://zenodo.org/records/17276912
Bgt-118_p_ranked_0.pdb	Blumeria graminis f.sp. tritici	https://zenodo.org/records/17276912
Bgt-1209_p_ranked_0.pdb	Blumeria graminis f.sp. tritici	https://zenodo.org/records/17276912
Bgt-1257_p_ranked_0.pdb	Blumeria graminis f.sp. tritici	https://zenodo.org/records/17276912
Bgt-1280_p_ranked_0.pdb	Blumeria graminis f.sp. tritici	https://zenodo.org/records/17276912
Bgt-1348_p_ranked_0.pdb	Blumeria graminis f.sp. tritici	https://zenodo.org/records/17276912
Bgt-1393_p_ranked_0.pdb	Blumeria graminis f.sp. tritici	https://zenodo.org/records/17276912
Bgt-1445_p_ranked_0.pdb	Blumeria graminis f.sp. tritici	https://zenodo.org/records/17276912
Bgt-1611_p_ranked_0.pdb	Blumeria graminis f.sp. tritici	https://zenodo.org/records/17276912
Bgt-166_p_ranked_0.pdb	Blumeria graminis f.sp. tritici	https://zenodo.org/records/17276912
Bgt-1719_p_ranked_0.pdb	Blumeria graminis f.sp. tritici	https://zenodo.org/records/17276912
Bgt-178_p_ranked_0.pdb	Blumeria graminis f.sp. tritici	https://zenodo.org/records/17276912
Bgt-1828_p_ranked_0.pdb	Blumeria graminis f.sp. tritici	https://zenodo.org/records/17276912
Bgt-20263_p_ranked_0.pdb	Blumeria graminis f.sp. tritici	https://zenodo.org/records/17276912
Bgt-20316_p_ranked_0.pdb	Blumeria graminis f.sp. tritici	https://zenodo.org/records/17276912
Bgt-20369_p_ranked_0.pdb	Blumeria graminis f.sp. tritici	https://zenodo.org/records/17276912
Bgt-20370_p_ranked_0.pdb	Blumeria graminis f.sp. tritici	https://zenodo.org/records/17276912
Bgt-20371_p_ranked_0.pdb	Blumeria graminis f.sp. tritici	https://zenodo.org/records/17276912
Bgt-20374_p_ranked_0.pdb	Blumeria graminis f.sp. tritici	https://zenodo.org/records/17276912
Bgt-20375_p_ranked_0.pdb	Blumeria graminis f.sp. tritici	https://zenodo.org/records/17276912
Bgt-20382_p_ranked_0.pdb	Blumeria graminis f.sp. tritici	https://zenodo.org/records/17276912
Bgt-20383_p_ranked_0.pdb	Blumeria graminis f.sp. tritici	https://zenodo.org/records/17276912
Bgt-20466_p_ranked_0.pdb	Blumeria graminis f.sp. tritici	https://zenodo.org/records/17276912
Bgt-20668_p_ranked_0.pdb	Blumeria graminis f.sp. tritici	https://zenodo.org/records/17276912
Bgt-20799_p_ranked_0.pdb	Blumeria graminis f.sp. tritici	https://zenodo.org/records/17276912
Bgt-20878_p_ranked_0.pdb	Blumeria graminis f.sp. tritici	https://zenodo.org/records/17276912
Bgt-20984_p_ranked_0.pdb	Blumeria graminis f.sp. tritici	https://zenodo.org/records/17276912
Bgt-2135_p_ranked_0.pdb	Blumeria graminis f.sp. tritici	https://zenodo.org/records/17276912
Bgt-2234_p_ranked_0.pdb	Blumeria graminis f.sp. tritici	https://zenodo.org/records/17276912
Bgt-2483_p_ranked_0.pdb	Blumeria graminis f.sp. tritici	https://zenodo.org/records/17276912
Bgt-2498-2_p_ranked_0.pdb	Blumeria graminis f.sp. tritici	https://zenodo.org/records/17276912
Bgt-2525_p_ranked_0.pdb	Blumeria graminis f.sp. tritici	https://zenodo.org/records/17276912
Bgt-2588_p_ranked_0.pdb	Blumeria graminis f.sp. tritici	https://zenodo.org/records/17276912
Bgt-2708_p_ranked_0.pdb	Blumeria graminis f.sp. tritici	https://zenodo.org/records/17276912
Bgt-2775_p_ranked_0.pdb	Blumeria graminis f.sp. tritici	https://zenodo.org/records/17276912
Bgt-2778_p_ranked_0.pdb	Blumeria graminis f.sp. tritici	https://zenodo.org/records/17276912
Bgt-2806_p_ranked_0.pdb	Blumeria graminis f.sp. tritici	https://zenodo.org/records/17276912
Bgt-2905_p_ranked_0.pdb	Blumeria graminis f.sp. tritici	https://zenodo.org/records/17276912
Bgt-2940_p_ranked_0.pdb	Blumeria graminis f.sp. tritici	https://zenodo.org/records/17276912
Bgt-2970_p_ranked_0.pdb	Blumeria graminis f.sp. tritici	https://zenodo.org/records/17276912
Bgt-3097_p_ranked_0.pdb	Blumeria graminis f.sp. tritici	https://zenodo.org/records/17276912
Bgt-3168_p_ranked_0.pdb	Blumeria graminis f.sp. tritici	https://zenodo.org/records/17276912
Bgt-3170_p_ranked_0.pdb	Blumeria graminis f.sp. tritici	https://zenodo.org/records/17276912
Bgt-3240_p_ranked_0.pdb	Blumeria graminis f.sp. tritici	https://zenodo.org/records/17276912
Bgt-3472_p_ranked_0.pdb	Blumeria graminis f.sp. tritici	https://zenodo.org/records/17276912
Bgt-3484_p_ranked_0.pdb	Blumeria graminis f.sp. tritici	https://zenodo.org/records/17276912
Bgt-3534_p_ranked_0.pdb	Blumeria graminis f.sp. tritici	https://zenodo.org/records/17276912
Bgt-3684_p_ranked_0.pdb	Blumeria graminis f.sp. tritici	https://zenodo.org/records/17276912
Bgt-3750_p_ranked_0.pdb	Blumeria graminis f.sp. tritici	https://zenodo.org/records/17276912
Bgt-3948_p_ranked_0.pdb	Blumeria graminis f.sp. tritici	https://zenodo.org/records/17276912
Bgt-3979_p_ranked_0.pdb	Blumeria graminis f.sp. tritici	https://zenodo.org/records/17276912
Bgt-4322_p_ranked_0.pdb	Blumeria graminis f.sp. tritici	https://zenodo.org/records/17276912
Bgt-4373_p_ranked_0.pdb	Blumeria graminis f.sp. tritici	https://zenodo.org/records/17276912
Bgt-4375_p_ranked_0.pdb	Blumeria graminis f.sp. tritici	https://zenodo.org/records/17276912
Bgt-4376_p_ranked_0.pdb	Blumeria graminis f.sp. tritici	https://zenodo.org/records/17276912
Bgt-4382-2_p_ranked_0.pdb	Blumeria graminis f.sp. tritici	https://zenodo.org/records/17276912
Bgt-4401_p_ranked_0.pdb	Blumeria graminis f.sp. tritici	https://zenodo.org/records/17276912
Bgt-4402_p_ranked_0.pdb	Blumeria graminis f.sp. tritici	https://zenodo.org/records/17276912
Bgt-4583_p_ranked_0.pdb	Blumeria graminis f.sp. tritici	https://zenodo.org/records/17276912
Bgt-4589_p_ranked_0.pdb	Blumeria graminis f.sp. tritici	https://zenodo.org/records/17276912
Bgt-4619_p_ranked_0.pdb	Blumeria graminis f.sp. tritici	https://zenodo.org/records/17276912
Bgt-4746_p_ranked_0.pdb	Blumeria graminis f.sp. tritici	https://zenodo.org/records/17276912
Bgt-4783_p_ranked_0.pdb	Blumeria graminis f.sp. tritici	https://zenodo.org/records/17276912
Bgt-489_p_ranked_0.pdb	Blumeria graminis f.sp. tritici	https://zenodo.org/records/17276912
Bgt-50021_p_ranked_0.pdb	Blumeria graminis f.sp. tritici	https://zenodo.org/records/17276912
Bgt-50024_p_ranked_0.pdb	Blumeria graminis f.sp. tritici	https://zenodo.org/records/17276912
Bgt-50025_p_ranked_0.pdb	Blumeria graminis f.sp. tritici	https://zenodo.org/records/17276912
Bgt-50032_p_ranked_0.pdb	Blumeria graminis f.sp. tritici	https://zenodo.org/records/17276912
Bgt-50035_p_ranked_0.pdb	Blumeria graminis f.sp. tritici	https://zenodo.org/records/17276912
Bgt-50038_p_ranked_0.pdb	Blumeria graminis f.sp. tritici	https://zenodo.org/records/17276912
Bgt-50068_p_ranked_0.pdb	Blumeria graminis f.sp. tritici	https://zenodo.org/records/17276912
Bgt-50162_p_ranked_0.pdb	Blumeria graminis f.sp. tritici	https://zenodo.org/records/17276912
Bgt-50168_p_ranked_0.pdb	Blumeria graminis f.sp. tritici	https://zenodo.org/records/17276912
Bgt-50179_p_ranked_0.pdb	Blumeria graminis f.sp. tritici	https://zenodo.org/records/17276912
Bgt-50185_p_ranked_0.pdb	Blumeria graminis f.sp. tritici	https://zenodo.org/records/17276912
Bgt-50186_p_ranked_0.pdb	Blumeria graminis f.sp. tritici	https://zenodo.org/records/17276912
Bgt-501_p_ranked_0.pdb	Blumeria graminis f.sp. tritici	https://zenodo.org/records/17276912
Bgt-50201_p_ranked_0.pdb	Blumeria graminis f.sp. tritici	https://zenodo.org/records/17276912
Bgt-50202_p_ranked_0.pdb	Blumeria graminis f.sp. tritici	https://zenodo.org/records/17276912
Bgt-50236_p_ranked_0.pdb	Blumeria graminis f.sp. tritici	https://zenodo.org/records/17276912
Bgt-50237_p_ranked_0.pdb	Blumeria graminis f.sp. tritici	https://zenodo.org/records/17276912
Bgt-50239_p_ranked_0.pdb	Blumeria graminis f.sp. tritici	https://zenodo.org/records/17276912
Bgt-50243_p_ranked_0.pdb	Blumeria graminis f.sp. tritici	https://zenodo.org/records/17276912
Bgt-50244_p_ranked_0.pdb	Blumeria graminis f.sp. tritici	https://zenodo.org/records/17276912
Bgt-50245_p_ranked_0.pdb	Blumeria graminis f.sp. tritici	https://zenodo.org/records/17276912
Bgt-50246_p_ranked_0.pdb	Blumeria graminis f.sp. tritici	https://zenodo.org/records/17276912
Bgt-50249_p_ranked_0.pdb	Blumeria graminis f.sp. tritici	https://zenodo.org/records/17276912
Bgt-50250_p_ranked_0.pdb	Blumeria graminis f.sp. tritici	https://zenodo.org/records/17276912
Bgt-50251_p_ranked_0.pdb	Blumeria graminis f.sp. tritici	https://zenodo.org/records/17276912
Bgt-50253_p_ranked_0.pdb	Blumeria graminis f.sp. tritici	https://zenodo.org/records/17276912
Bgt-50254_p_ranked_0.pdb	Blumeria graminis f.sp. tritici	https://zenodo.org/records/17276912
Bgt-50255_p_ranked_0.pdb	Blumeria graminis f.sp. tritici	https://zenodo.org/records/17276912
Bgt-50261_p_ranked_0.pdb	Blumeria graminis f.sp. tritici	https://zenodo.org/records/17276912
Bgt-50263_p_ranked_0.pdb	Blumeria graminis f.sp. tritici	https://zenodo.org/records/17276912
Bgt-50289_p_ranked_0.pdb	Blumeria graminis f.sp. tritici	https://zenodo.org/records/17276912
Bgt-50291_p_ranked_0.pdb	Blumeria graminis f.sp. tritici	https://zenodo.org/records/17276912
Bgt-50297_p_ranked_0.pdb	Blumeria graminis f.sp. tritici	https://zenodo.org/records/17276912
Bgt-50398_p_ranked_0.pdb	Blumeria graminis f.sp. tritici	https://zenodo.org/records/17276912
Bgt-50401_p_ranked_0.pdb	Blumeria graminis f.sp. tritici	https://zenodo.org/records/17276912
Bgt-50404_p_ranked_0.pdb	Blumeria graminis f.sp. tritici	https://zenodo.org/records/17276912
Bgt-50406_p_ranked_0.pdb	Blumeria graminis f.sp. tritici	https://zenodo.org/records/17276912
Bgt-50418_p_ranked_0.pdb	Blumeria graminis f.sp. tritici	https://zenodo.org/records/17276912
Bgt-50420_p_ranked_0.pdb	Blumeria graminis f.sp. tritici	https://zenodo.org/records/17276912
Bgt-50421_p_ranked_0.pdb	Blumeria graminis f.sp. tritici	https://zenodo.org/records/17276912
Bgt-50453_p_ranked_0.pdb	Blumeria graminis f.sp. tritici	https://zenodo.org/records/17276912
Bgt-50457_p_ranked_0.pdb	Blumeria graminis f.sp. tritici	https://zenodo.org/records/17276912
Bgt-50459_p_ranked_0.pdb	Blumeria graminis f.sp. tritici	https://zenodo.org/records/17276912
Bgt-50460_p_ranked_0.pdb	Blumeria graminis f.sp. tritici	https://zenodo.org/records/17276912
Bgt-50462_p_ranked_0.pdb	Blumeria graminis f.sp. tritici	https://zenodo.org/records/17276912
Bgt-50480_p_ranked_0.pdb	Blumeria graminis f.sp. tritici	https://zenodo.org/records/17276912
Bgt-50481_p_ranked_0.pdb	Blumeria graminis f.sp. tritici	https://zenodo.org/records/17276912
Bgt-50513_p_ranked_0.pdb	Blumeria graminis f.sp. tritici	https://zenodo.org/records/17276912
Bgt-50516_p_ranked_0.pdb	Blumeria graminis f.sp. tritici	https://zenodo.org/records/17276912
Bgt-50529_p_ranked_0.pdb	Blumeria graminis f.sp. tritici	https://zenodo.org/records/17276912
Bgt-50535_p_ranked_0.pdb	Blumeria graminis f.sp. tritici	https://zenodo.org/records/17276912
Bgt-50543_p_ranked_0.pdb	Blumeria graminis f.sp. tritici	https://zenodo.org/records/17276912
Bgt-50544_p_ranked_0.pdb	Blumeria graminis f.sp. tritici	https://zenodo.org/records/17276912
Bgt-50552_p_ranked_0.pdb	Blumeria graminis f.sp. tritici	https://zenodo.org/records/17276912
Bgt-50574_p_ranked_0.pdb	Blumeria graminis f.sp. tritici	https://zenodo.org/records/17276912
Bgt-50587_p_ranked_0.pdb	Blumeria graminis f.sp. tritici	https://zenodo.org/records/17276912
Bgt-50590_p_ranked_0.pdb	Blumeria graminis f.sp. tritici	https://zenodo.org/records/17276912
Bgt-50617_p_ranked_0.pdb	Blumeria graminis f.sp. tritici	https://zenodo.org/records/17276912
Bgt-50627_p_ranked_0.pdb	Blumeria graminis f.sp. tritici	https://zenodo.org/records/17276912
Bgt-50630_p_ranked_0.pdb	Blumeria graminis f.sp. tritici	https://zenodo.org/records/17276912
Bgt-50633_p_ranked_0.pdb	Blumeria graminis f.sp. tritici	https://zenodo.org/records/17276912
Bgt-50650_p_ranked_0.pdb	Blumeria graminis f.sp. tritici	https://zenodo.org/records/17276912
Bgt-50651_p_ranked_0.pdb	Blumeria graminis f.sp. tritici	https://zenodo.org/records/17276912
Bgt-50655_p_ranked_0.pdb	Blumeria graminis f.sp. tritici	https://zenodo.org/records/17276912
Bgt-50669_p_ranked_0.pdb	Blumeria graminis f.sp. tritici	https://zenodo.org/records/17276912
Bgt-50673_p_ranked_0.pdb	Blumeria graminis f.sp. tritici	https://zenodo.org/records/17276912
Bgt-50693_p_ranked_0.pdb	Blumeria graminis f.sp. tritici	https://zenodo.org/records/17276912
Bgt-50738_p_ranked_0.pdb	Blumeria graminis f.sp. tritici	https://zenodo.org/records/17276912
Bgt-50765_p_ranked_0.pdb	Blumeria graminis f.sp. tritici	https://zenodo.org/records/17276912
Bgt-50773_p_ranked_0.pdb	Blumeria graminis f.sp. tritici	https://zenodo.org/records/17276912
Bgt-50811_p_ranked_0.pdb	Blumeria graminis f.sp. tritici	https://zenodo.org/records/17276912
Bgt-50835_p_ranked_0.pdb	Blumeria graminis f.sp. tritici	https://zenodo.org/records/17276912
Bgt-50846_p_ranked_0.pdb	Blumeria graminis f.sp. tritici	https://zenodo.org/records/17276912
Bgt-50847_p_ranked_0.pdb	Blumeria graminis f.sp. tritici	https://zenodo.org/records/17276912
Bgt-50876_p_ranked_0.pdb	Blumeria graminis f.sp. tritici	https://zenodo.org/records/17276912
Bgt-50888_p_ranked_0.pdb	Blumeria graminis f.sp. tritici	https://zenodo.org/records/17276912
Bgt-50947_p_ranked_0.pdb	Blumeria graminis f.sp. tritici	https://zenodo.org/records/17276912
Bgt-50948_p_ranked_0.pdb	Blumeria graminis f.sp. tritici	https://zenodo.org/records/17276912
Bgt-50953_p_ranked_0.pdb	Blumeria graminis f.sp. tritici	https://zenodo.org/records/17276912
Bgt-50954_p_ranked_0.pdb	Blumeria graminis f.sp. tritici	https://zenodo.org/records/17276912
Bgt-50958_p_ranked_0.pdb	Blumeria graminis f.sp. tritici	https://zenodo.org/records/17276912
Bgt-50959_p_ranked_0.pdb	Blumeria graminis f.sp. tritici	https://zenodo.org/records/17276912
Bgt-50960_p_ranked_0.pdb	Blumeria graminis f.sp. tritici	https://zenodo.org/records/17276912
Bgt-50961_p_ranked_0.pdb	Blumeria graminis f.sp. tritici	https://zenodo.org/records/17276912
Bgt-50967_p_ranked_0.pdb	Blumeria graminis f.sp. tritici	https://zenodo.org/records/17276912
Bgt-51063_p_ranked_0.pdb	Blumeria graminis f.sp. tritici	https://zenodo.org/records/17276912
Bgt-51064_p_ranked_0.pdb	Blumeria graminis f.sp. tritici	https://zenodo.org/records/17276912
Bgt-51065_p_ranked_0.pdb	Blumeria graminis f.sp. tritici	https://zenodo.org/records/17276912
Bgt-51066_p_ranked_0.pdb	Blumeria graminis f.sp. tritici	https://zenodo.org/records/17276912
Bgt-51067_p_ranked_0.pdb	Blumeria graminis f.sp. tritici	https://zenodo.org/records/17276912
Bgt-51074_p_ranked_0.pdb	Blumeria graminis f.sp. tritici	https://zenodo.org/records/17276912
Bgt-51077_p_ranked_0.pdb	Blumeria graminis f.sp. tritici	https://zenodo.org/records/17276912
Bgt-51083_p_ranked_0.pdb	Blumeria graminis f.sp. tritici	https://zenodo.org/records/17276912
Bgt-51086_p_ranked_0.pdb	Blumeria graminis f.sp. tritici	https://zenodo.org/records/17276912
Bgt-51100_p_ranked_0.pdb	Blumeria graminis f.sp. tritici	https://zenodo.org/records/17276912
Bgt-51101_p_ranked_0.pdb	Blumeria graminis f.sp. tritici	https://zenodo.org/records/17276912
Bgt-51102_p_ranked_0.pdb	Blumeria graminis f.sp. tritici	https://zenodo.org/records/17276912
Bgt-51103_p_ranked_0.pdb	Blumeria graminis f.sp. tritici	https://zenodo.org/records/17276912
Bgt-51105_p_ranked_0.pdb	Blumeria graminis f.sp. tritici	https://zenodo.org/records/17276912
Bgt-51106_p_ranked_0.pdb	Blumeria graminis f.sp. tritici	https://zenodo.org/records/17276912
Bgt-51113_p_ranked_0.pdb	Blumeria graminis f.sp. tritici	https://zenodo.org/records/17276912
Bgt-51116_p_ranked_0.pdb	Blumeria graminis f.sp. tritici	https://zenodo.org/records/17276912
Bgt-51119_p_ranked_0.pdb	Blumeria graminis f.sp. tritici	https://zenodo.org/records/17276912
Bgt-51120_p_ranked_0.pdb	Blumeria graminis f.sp. tritici	https://zenodo.org/records/17276912
Bgt-51122_p_ranked_0.pdb	Blumeria graminis f.sp. tritici	https://zenodo.org/records/17276912
Bgt-51151_p_ranked_0.pdb	Blumeria graminis f.sp. tritici	https://zenodo.org/records/17276912
Bgt-51164_p_ranked_0.pdb	Blumeria graminis f.sp. tritici	https://zenodo.org/records/17276912
Bgt-51165_p_ranked_0.pdb	Blumeria graminis f.sp. tritici	https://zenodo.org/records/17276912
Bgt-51175_p_ranked_0.pdb	Blumeria graminis f.sp. tritici	https://zenodo.org/records/17276912
Bgt-51183_p_ranked_0.pdb	Blumeria graminis f.sp. tritici	https://zenodo.org/records/17276912
Bgt-51185_p_ranked_0.pdb	Blumeria graminis f.sp. tritici	https://zenodo.org/records/17276912
Bgt-51188_p_ranked_0.pdb	Blumeria graminis f.sp. tritici	https://zenodo.org/records/17276912
Bgt-51235_p_ranked_0.pdb	Blumeria graminis f.sp. tritici	https://zenodo.org/records/17276912
Bgt-51237_p_ranked_0.pdb	Blumeria graminis f.sp. tritici	https://zenodo.org/records/17276912
Bgt-51241_p_ranked_0.pdb	Blumeria graminis f.sp. tritici	https://zenodo.org/records/17276912
Bgt-51254_p_ranked_0.pdb	Blumeria graminis f.sp. tritici	https://zenodo.org/records/17276912
Bgt-51256_p_ranked_0.pdb	Blumeria graminis f.sp. tritici	https://zenodo.org/records/17276912
Bgt-51283_p_ranked_0.pdb	Blumeria graminis f.sp. tritici	https://zenodo.org/records/17276912
Bgt-51291_p_ranked_0.pdb	Blumeria graminis f.sp. tritici	https://zenodo.org/records/17276912
Bgt-51327_p_ranked_0.pdb	Blumeria graminis f.sp. tritici	https://zenodo.org/records/17276912
Bgt-51329_p_ranked_0.pdb	Blumeria graminis f.sp. tritici	https://zenodo.org/records/17276912
Bgt-51335_p_ranked_0.pdb	Blumeria graminis f.sp. tritici	https://zenodo.org/records/17276912
Bgt-51338_p_ranked_0.pdb	Blumeria graminis f.sp. tritici	https://zenodo.org/records/17276912
Bgt-51348_p_ranked_0.pdb	Blumeria graminis f.sp. tritici	https://zenodo.org/records/17276912
Bgt-51357_p_ranked_0.pdb	Blumeria graminis f.sp. tritici	https://zenodo.org/records/17276912
Bgt-51359_p_ranked_0.pdb	Blumeria graminis f.sp. tritici	https://zenodo.org/records/17276912
Bgt-51363_p_ranked_0.pdb	Blumeria graminis f.sp. tritici	https://zenodo.org/records/17276912
Bgt-51365_p_ranked_0.pdb	Blumeria graminis f.sp. tritici	https://zenodo.org/records/17276912
Bgt-51383_p_ranked_0.pdb	Blumeria graminis f.sp. tritici	https://zenodo.org/records/17276912
Bgt-51406_p_ranked_0.pdb	Blumeria graminis f.sp. tritici	https://zenodo.org/records/17276912
Bgt-51409_p_ranked_0.pdb	Blumeria graminis f.sp. tritici	https://zenodo.org/records/17276912
Bgt-51418_p_ranked_0.pdb	Blumeria graminis f.sp. tritici	https://zenodo.org/records/17276912
Bgt-51420_p_ranked_0.pdb	Blumeria graminis f.sp. tritici	https://zenodo.org/records/17276912
Bgt-51425_p_ranked_0.pdb	Blumeria graminis f.sp. tritici	https://zenodo.org/records/17276912
Bgt-51429_p_ranked_0.pdb	Blumeria graminis f.sp. tritici	https://zenodo.org/records/17276912
Bgt-51441_p_ranked_0.pdb	Blumeria graminis f.sp. tritici	https://zenodo.org/records/17276912
Bgt-51442_p_ranked_0.pdb	Blumeria graminis f.sp. tritici	https://zenodo.org/records/17276912
Bgt-51458_p_ranked_0.pdb	Blumeria graminis f.sp. tritici	https://zenodo.org/records/17276912
Bgt-51460_p_ranked_0.pdb	Blumeria graminis f.sp. tritici	https://zenodo.org/records/17276912
Bgt-51469_p_ranked_0.pdb	Blumeria graminis f.sp. tritici	https://zenodo.org/records/17276912
Bgt-51493_p_ranked_0.pdb	Blumeria graminis f.sp. tritici	https://zenodo.org/records/17276912
Bgt-51494_p_ranked_0.pdb	Blumeria graminis f.sp. tritici	https://zenodo.org/records/17276912
Bgt-51500_p_ranked_0.pdb	Blumeria graminis f.sp. tritici	https://zenodo.org/records/17276912
Bgt-51503_p_ranked_0.pdb	Blumeria graminis f.sp. tritici	https://zenodo.org/records/17276912
Bgt-51504_p_ranked_0.pdb	Blumeria graminis f.sp. tritici	https://zenodo.org/records/17276912
Bgt-51521_p_ranked_0.pdb	Blumeria graminis f.sp. tritici	https://zenodo.org/records/17276912
Bgt-51523_p_ranked_0.pdb	Blumeria graminis f.sp. tritici	https://zenodo.org/records/17276912
Bgt-51525_p_ranked_0.pdb	Blumeria graminis f.sp. tritici	https://zenodo.org/records/17276912
Bgt-51526_p_ranked_0.pdb	Blumeria graminis f.sp. tritici	https://zenodo.org/records/17276912
Bgt-51528_p_ranked_0.pdb	Blumeria graminis f.sp. tritici	https://zenodo.org/records/17276912
Bgt-51532_p_ranked_0.pdb	Blumeria graminis f.sp. tritici	https://zenodo.org/records/17276912
Bgt-51533_p_ranked_0.pdb	Blumeria graminis f.sp. tritici	https://zenodo.org/records/17276912
Bgt-51538_p_ranked_0.pdb	Blumeria graminis f.sp. tritici	https://zenodo.org/records/17276912
Bgt-51548_p_ranked_0.pdb	Blumeria graminis f.sp. tritici	https://zenodo.org/records/17276912
Bgt-51549_p_ranked_0.pdb	Blumeria graminis f.sp. tritici	https://zenodo.org/records/17276912
Bgt-51568_p_ranked_0.pdb	Blumeria graminis f.sp. tritici	https://zenodo.org/records/17276912
Bgt-51569_p_ranked_0.pdb	Blumeria graminis f.sp. tritici	https://zenodo.org/records/17276912
Bgt-51574_p_ranked_0.pdb	Blumeria graminis f.sp. tritici	https://zenodo.org/records/17276912
Bgt-51575_p_ranked_0.pdb	Blumeria graminis f.sp. tritici	https://zenodo.org/records/17276912
Bgt-51577_p_ranked_0.pdb	Blumeria graminis f.sp. tritici	https://zenodo.org/records/17276912
Bgt-51585_p_ranked_0.pdb	Blumeria graminis f.sp. tritici	https://zenodo.org/records/17276912
Bgt-51586_p_ranked_0.pdb	Blumeria graminis f.sp. tritici	https://zenodo.org/records/17276912
Bgt-51601_p_ranked_0.pdb	Blumeria graminis f.sp. tritici	https://zenodo.org/records/17276912
Bgt-51607_p_ranked_0.pdb	Blumeria graminis f.sp. tritici	https://zenodo.org/records/17276912
Bgt-51636_p_ranked_0.pdb	Blumeria graminis f.sp. tritici	https://zenodo.org/records/17276912
Bgt-51637_p_ranked_0.pdb	Blumeria graminis f.sp. tritici	https://zenodo.org/records/17276912
Bgt-51638_p_ranked_0.pdb	Blumeria graminis f.sp. tritici	https://zenodo.org/records/17276912
Bgt-51704_p_ranked_0.pdb	Blumeria graminis f.sp. tritici	https://zenodo.org/records/17276912
Bgt-51729_p_ranked_0.pdb	Blumeria graminis f.sp. tritici	https://zenodo.org/records/17276912
Bgt-51731_p_ranked_0.pdb	Blumeria graminis f.sp. tritici	https://zenodo.org/records/17276912
Bgt-51735_p_ranked_0.pdb	Blumeria graminis f.sp. tritici	https://zenodo.org/records/17276912
Bgt-51736_p_ranked_0.pdb	Blumeria graminis f.sp. tritici	https://zenodo.org/records/17276912
Bgt-51737_p_ranked_0.pdb	Blumeria graminis f.sp. tritici	https://zenodo.org/records/17276912
Bgt-51738_p_ranked_0.pdb	Blumeria graminis f.sp. tritici	https://zenodo.org/records/17276912
Bgt-51739_p_ranked_0.pdb	Blumeria graminis f.sp. tritici	https://zenodo.org/records/17276912
Bgt-51741_p_ranked_0.pdb	Blumeria graminis f.sp. tritici	https://zenodo.org/records/17276912
Bgt-51742_p_ranked_0.pdb	Blumeria graminis f.sp. tritici	https://zenodo.org/records/17276912
Bgt-51743_p_ranked_0.pdb	Blumeria graminis f.sp. tritici	https://zenodo.org/records/17276912
Bgt-51763_p_ranked_0.pdb	Blumeria graminis f.sp. tritici	https://zenodo.org/records/17276912
Bgt-51771_p_ranked_0.pdb	Blumeria graminis f.sp. tritici	https://zenodo.org/records/17276912
Bgt-51773_p_ranked_0.pdb	Blumeria graminis f.sp. tritici	https://zenodo.org/records/17276912
Bgt-51799_p_ranked_0.pdb	Blumeria graminis f.sp. tritici	https://zenodo.org/records/17276912
Bgt-51822_p_ranked_0.pdb	Blumeria graminis f.sp. tritici	https://zenodo.org/records/17276912
Bgt-51827_p_ranked_0.pdb	Blumeria graminis f.sp. tritici	https://zenodo.org/records/17276912
Bgt-51832_p_ranked_0.pdb	Blumeria graminis f.sp. tritici	https://zenodo.org/records/17276912
Bgt-51872_p_ranked_0.pdb	Blumeria graminis f.sp. tritici	https://zenodo.org/records/17276912
Bgt-51912_p_ranked_0.pdb	Blumeria graminis f.sp. tritici	https://zenodo.org/records/17276912
Bgt-51915_p_ranked_0.pdb	Blumeria graminis f.sp. tritici	https://zenodo.org/records/17276912
Bgt-51917_p_ranked_0.pdb	Blumeria graminis f.sp. tritici	https://zenodo.org/records/17276912
Bgt-51938_p_ranked_0.pdb	Blumeria graminis f.sp. tritici	https://zenodo.org/records/17276912
Bgt-51941-2_p_ranked_0.pdb	Blumeria graminis f.sp. tritici	https://zenodo.org/records/17276912
Bgt-51941_p_ranked_0.pdb	Blumeria graminis f.sp. tritici	https://zenodo.org/records/17276912
Bgt-51944_p_ranked_0.pdb	Blumeria graminis f.sp. tritici	https://zenodo.org/records/17276912
Bgt-51947_p_ranked_0.pdb	Blumeria graminis f.sp. tritici	https://zenodo.org/records/17276912
Bgt-51948_p_ranked_0.pdb	Blumeria graminis f.sp. tritici	https://zenodo.org/records/17276912
Bgt-51959_p_ranked_0.pdb	Blumeria graminis f.sp. tritici	https://zenodo.org/records/17276912
Bgt-51963_p_ranked_0.pdb	Blumeria graminis f.sp. tritici	https://zenodo.org/records/17276912
Bgt-51967_p_ranked_0.pdb	Blumeria graminis f.sp. tritici	https://zenodo.org/records/17276912
Bgt-51992_p_ranked_0.pdb	Blumeria graminis f.sp. tritici	https://zenodo.org/records/17276912
Bgt-5324_p_ranked_0.pdb	Blumeria graminis f.sp. tritici	https://zenodo.org/records/17276912
Bgt-5431_p_ranked_0.pdb	Blumeria graminis f.sp. tritici	https://zenodo.org/records/17276912
Bgt-55001_p_ranked_0.pdb	Blumeria graminis f.sp. tritici	https://zenodo.org/records/17276912
Bgt-55003_p_ranked_0.pdb	Blumeria graminis f.sp. tritici	https://zenodo.org/records/17276912
Bgt-55004_p_ranked_0.pdb	Blumeria graminis f.sp. tritici	https://zenodo.org/records/17276912
Bgt-55015_p_ranked_0.pdb	Blumeria graminis f.sp. tritici	https://zenodo.org/records/17276912
Bgt-55016_p_ranked_0.pdb	Blumeria graminis f.sp. tritici	https://zenodo.org/records/17276912
Bgt-55017_p_ranked_0.pdb	Blumeria graminis f.sp. tritici	https://zenodo.org/records/17276912
Bgt-55021_p_ranked_0.pdb	Blumeria graminis f.sp. tritici	https://zenodo.org/records/17276912
Bgt-55023_p_ranked_0.pdb	Blumeria graminis f.sp. tritici	https://zenodo.org/records/17276912
Bgt-55024_p_ranked_0.pdb	Blumeria graminis f.sp. tritici	https://zenodo.org/records/17276912
Bgt-55025_p_ranked_0.pdb	Blumeria graminis f.sp. tritici	https://zenodo.org/records/17276912
Bgt-55026_p_ranked_0.pdb	Blumeria graminis f.sp. tritici	https://zenodo.org/records/17276912
Bgt-55027_p_ranked_0.pdb	Blumeria graminis f.sp. tritici	https://zenodo.org/records/17276912
Bgt-55032_p_ranked_0.pdb	Blumeria graminis f.sp. tritici	https://zenodo.org/records/17276912
Bgt-55033_p_ranked_0.pdb	Blumeria graminis f.sp. tritici	https://zenodo.org/records/17276912
Bgt-55034_p_ranked_0.pdb	Blumeria graminis f.sp. tritici	https://zenodo.org/records/17276912
Bgt-55035_p_ranked_0.pdb	Blumeria graminis f.sp. tritici	https://zenodo.org/records/17276912
Bgt-55038_p_ranked_0.pdb	Blumeria graminis f.sp. tritici	https://zenodo.org/records/17276912
Bgt-55041_p_ranked_0.pdb	Blumeria graminis f.sp. tritici	https://zenodo.org/records/17276912
Bgt-55044_p_ranked_0.pdb	Blumeria graminis f.sp. tritici	https://zenodo.org/records/17276912
Bgt-55047_p_ranked_0.pdb	Blumeria graminis f.sp. tritici	https://zenodo.org/records/17276912
Bgt-55048_p_ranked_0.pdb	Blumeria graminis f.sp. tritici	https://zenodo.org/records/17276912
Bgt-55051_p_ranked_0.pdb	Blumeria graminis f.sp. tritici	https://zenodo.org/records/17276912
Bgt-55053_p_ranked_0.pdb	Blumeria graminis f.sp. tritici	https://zenodo.org/records/17276912
Bgt-55055_p_ranked_0.pdb	Blumeria graminis f.sp. tritici	https://zenodo.org/records/17276912
Bgt-55056_p_ranked_0.pdb	Blumeria graminis f.sp. tritici	https://zenodo.org/records/17276912
Bgt-55059_p_ranked_0.pdb	Blumeria graminis f.sp. tritici	https://zenodo.org/records/17276912
Bgt-55064_p_ranked_0.pdb	Blumeria graminis f.sp. tritici	https://zenodo.org/records/17276912
Bgt-55065_p_ranked_0.pdb	Blumeria graminis f.sp. tritici	https://zenodo.org/records/17276912
Bgt-55066_p_ranked_0.pdb	Blumeria graminis f.sp. tritici	https://zenodo.org/records/17276912
Bgt-55067_p_ranked_0.pdb	Blumeria graminis f.sp. tritici	https://zenodo.org/records/17276912
Bgt-55069_p_ranked_0.pdb	Blumeria graminis f.sp. tritici	https://zenodo.org/records/17276912
Bgt-55070_p_ranked_0.pdb	Blumeria graminis f.sp. tritici	https://zenodo.org/records/17276912
Bgt-55071_p_ranked_0.pdb	Blumeria graminis f.sp. tritici	https://zenodo.org/records/17276912
Bgt-55072_p_ranked_0.pdb	Blumeria graminis f.sp. tritici	https://zenodo.org/records/17276912
Bgt-55073_p_ranked_0.pdb	Blumeria graminis f.sp. tritici	https://zenodo.org/records/17276912
Bgt-55074_p_ranked_0.pdb	Blumeria graminis f.sp. tritici	https://zenodo.org/records/17276912
Bgt-55075_p_ranked_0.pdb	Blumeria graminis f.sp. tritici	https://zenodo.org/records/17276912
Bgt-55077_p_ranked_0.pdb	Blumeria graminis f.sp. tritici	https://zenodo.org/records/17276912
Bgt-55079_p_ranked_0.pdb	Blumeria graminis f.sp. tritici	https://zenodo.org/records/17276912
Bgt-55081_p_ranked_0.pdb	Blumeria graminis f.sp. tritici	https://zenodo.org/records/17276912
Bgt-55082_p_ranked_0.pdb	Blumeria graminis f.sp. tritici	https://zenodo.org/records/17276912
Bgt-55083_p_ranked_0.pdb	Blumeria graminis f.sp. tritici	https://zenodo.org/records/17276912
Bgt-55084_p_ranked_0.pdb	Blumeria graminis f.sp. tritici	https://zenodo.org/records/17276912
Bgt-55085_p_ranked_0.pdb	Blumeria graminis f.sp. tritici	https://zenodo.org/records/17276912
Bgt-55086_p_ranked_0.pdb	Blumeria graminis f.sp. tritici	https://zenodo.org/records/17276912
Bgt-55087_p_ranked_0.pdb	Blumeria graminis f.sp. tritici	https://zenodo.org/records/17276912
Bgt-55088_p_ranked_0.pdb	Blumeria graminis f.sp. tritici	https://zenodo.org/records/17276912
Bgt-55090_p_ranked_0.pdb	Blumeria graminis f.sp. tritici	https://zenodo.org/records/17276912
Bgt-55091_p_ranked_0.pdb	Blumeria graminis f.sp. tritici	https://zenodo.org/records/17276912
Bgt-55093_p_ranked_0.pdb	Blumeria graminis f.sp. tritici	https://zenodo.org/records/17276912
Bgt-55094_p_ranked_0.pdb	Blumeria graminis f.sp. tritici	https://zenodo.org/records/17276912
Bgt-55095_p_ranked_0.pdb	Blumeria graminis f.sp. tritici	https://zenodo.org/records/17276912
Bgt-55096_p_ranked_0.pdb	Blumeria graminis f.sp. tritici	https://zenodo.org/records/17276912
Bgt-55097_p_ranked_0.pdb	Blumeria graminis f.sp. tritici	https://zenodo.org/records/17276912
Bgt-55100_p_ranked_0.pdb	Blumeria graminis f.sp. tritici	https://zenodo.org/records/17276912
Bgt-55102_p_ranked_0.pdb	Blumeria graminis f.sp. tritici	https://zenodo.org/records/17276912
Bgt-55104_p_ranked_0.pdb	Blumeria graminis f.sp. tritici	https://zenodo.org/records/17276912
Bgt-55106_p_ranked_0.pdb	Blumeria graminis f.sp. tritici	https://zenodo.org/records/17276912
Bgt-55107_p_ranked_0.pdb	Blumeria graminis f.sp. tritici	https://zenodo.org/records/17276912
Bgt-55109_p_ranked_0.pdb	Blumeria graminis f.sp. tritici	https://zenodo.org/records/17276912
Bgt-55111_p_ranked_0.pdb	Blumeria graminis f.sp. tritici	https://zenodo.org/records/17276912
Bgt-55117_p_ranked_0.pdb	Blumeria graminis f.sp. tritici	https://zenodo.org/records/17276912
Bgt-55118_p_ranked_0.pdb	Blumeria graminis f.sp. tritici	https://zenodo.org/records/17276912
Bgt-55119_p_ranked_0.pdb	Blumeria graminis f.sp. tritici	https://zenodo.org/records/17276912
Bgt-55122_p_ranked_0.pdb	Blumeria graminis f.sp. tritici	https://zenodo.org/records/17276912
Bgt-55123_p_ranked_0.pdb	Blumeria graminis f.sp. tritici	https://zenodo.org/records/17276912
Bgt-55124_p_ranked_0.pdb	Blumeria graminis f.sp. tritici	https://zenodo.org/records/17276912
Bgt-55126_p_ranked_0.pdb	Blumeria graminis f.sp. tritici	https://zenodo.org/records/17276912
Bgt-55129_p_ranked_0.pdb	Blumeria graminis f.sp. tritici	https://zenodo.org/records/17276912
Bgt-55130_p_ranked_0.pdb	Blumeria graminis f.sp. tritici	https://zenodo.org/records/17276912
Bgt-55132_p_ranked_0.pdb	Blumeria graminis f.sp. tritici	https://zenodo.org/records/17276912
Bgt-55134_p_ranked_0.pdb	Blumeria graminis f.sp. tritici	https://zenodo.org/records/17276912
Bgt-55135_p_ranked_0.pdb	Blumeria graminis f.sp. tritici	https://zenodo.org/records/17276912
Bgt-55136_p_ranked_0.pdb	Blumeria graminis f.sp. tritici	https://zenodo.org/records/17276912
Bgt-55137_p_ranked_0.pdb	Blumeria graminis f.sp. tritici	https://zenodo.org/records/17276912
Bgt-55138_p_ranked_0.pdb	Blumeria graminis f.sp. tritici	https://zenodo.org/records/17276912
Bgt-55139_p_ranked_0.pdb	Blumeria graminis f.sp. tritici	https://zenodo.org/records/17276912
Bgt-55140_p_ranked_0.pdb	Blumeria graminis f.sp. tritici	https://zenodo.org/records/17276912
Bgt-55141_p_ranked_0.pdb	Blumeria graminis f.sp. tritici	https://zenodo.org/records/17276912
Bgt-55142_p_ranked_0.pdb	Blumeria graminis f.sp. tritici	https://zenodo.org/records/17276912
Bgt-55143_p_ranked_0.pdb	Blumeria graminis f.sp. tritici	https://zenodo.org/records/17276912
Bgt-55150_p_ranked_0.pdb	Blumeria graminis f.sp. tritici	https://zenodo.org/records/17276912
Bgt-553_p_ranked_0.pdb	Blumeria graminis f.sp. tritici	https://zenodo.org/records/17276912
Bgt-5608_p_ranked_0.pdb	Blumeria graminis f.sp. tritici	https://zenodo.org/records/17276912
Bgt-60052_p_ranked_0.pdb	Blumeria graminis f.sp. tritici	https://zenodo.org/records/17276912
Bgt-70001_p_ranked_0.pdb	Blumeria graminis f.sp. tritici	https://zenodo.org/records/17276912
Bgt-70004_p_ranked_0.pdb	Blumeria graminis f.sp. tritici	https://zenodo.org/records/17276912
Bgt-70005_p_ranked_0.pdb	Blumeria graminis f.sp. tritici	https://zenodo.org/records/17276912
Bgt-70006_p_ranked_0.pdb	Blumeria graminis f.sp. tritici	https://zenodo.org/records/17276912
Bgt-70007_p_ranked_0.pdb	Blumeria graminis f.sp. tritici	https://zenodo.org/records/17276912
Bgt-70009_p_ranked_0.pdb	Blumeria graminis f.sp. tritici	https://zenodo.org/records/17276912
Bgt-70010_p_ranked_0.pdb	Blumeria graminis f.sp. tritici	https://zenodo.org/records/17276912
Bgt-70011_p_ranked_0.pdb	Blumeria graminis f.sp. tritici	https://zenodo.org/records/17276912
Bgt-70012_p_ranked_0.pdb	Blumeria graminis f.sp. tritici	https://zenodo.org/records/17276912
Bgt-70013_p_ranked_0.pdb	Blumeria graminis f.sp. tritici	https://zenodo.org/records/17276912
Bgt-70014_p_ranked_0.pdb	Blumeria graminis f.sp. tritici	https://zenodo.org/records/17276912
Bgt-70015_p_ranked_0.pdb	Blumeria graminis f.sp. tritici	https://zenodo.org/records/17276912
Bgt-70016_p_ranked_0.pdb	Blumeria graminis f.sp. tritici	https://zenodo.org/records/17276912
Bgt-70017_p_ranked_0.pdb	Blumeria graminis f.sp. tritici	https://zenodo.org/records/17276912
Bgt-70018_p_ranked_0.pdb	Blumeria graminis f.sp. tritici	https://zenodo.org/records/17276912
Bgt-70019_p_ranked_0.pdb	Blumeria graminis f.sp. tritici	https://zenodo.org/records/17276912
Bgt-70021_p_ranked_0.pdb	Blumeria graminis f.sp. tritici	https://zenodo.org/records/17276912
Bgt-70028_p_ranked_0.pdb	Blumeria graminis f.sp. tritici	https://zenodo.org/records/17276912
Bgt-70029_p_ranked_0.pdb	Blumeria graminis f.sp. tritici	https://zenodo.org/records/17276912
Bgt-70030_p_ranked_0.pdb	Blumeria graminis f.sp. tritici	https://zenodo.org/records/17276912
Bgt-70031_p_ranked_0.pdb	Blumeria graminis f.sp. tritici	https://zenodo.org/records/17276912
Bgt-70032_p_ranked_0.pdb	Blumeria graminis f.sp. tritici	https://zenodo.org/records/17276912
Bgt-70033_p_ranked_0.pdb	Blumeria graminis f.sp. tritici	https://zenodo.org/records/17276912
Bgt-70040_p_ranked_0.pdb	Blumeria graminis f.sp. tritici	https://zenodo.org/records/17276912
Bgt-70042_p_ranked_0.pdb	Blumeria graminis f.sp. tritici	https://zenodo.org/records/17276912
Bgt-70043_p_ranked_0.pdb	Blumeria graminis f.sp. tritici	https://zenodo.org/records/17276912
Bgt-70044_p_ranked_0.pdb	Blumeria graminis f.sp. tritici	https://zenodo.org/records/17276912
Bgt-70048_p_ranked_0.pdb	Blumeria graminis f.sp. tritici	https://zenodo.org/records/17276912
Bgt-70051_p_ranked_0.pdb	Blumeria graminis f.sp. tritici	https://zenodo.org/records/17276912
Bgt-70054_p_ranked_0.pdb	Blumeria graminis f.sp. tritici	https://zenodo.org/records/17276912
Bgt-70055_p_ranked_0.pdb	Blumeria graminis f.sp. tritici	https://zenodo.org/records/17276912
Bgt-70057_p_ranked_0.pdb	Blumeria graminis f.sp. tritici	https://zenodo.org/records/17276912
Bgt-70060_p_ranked_0.pdb	Blumeria graminis f.sp. tritici	https://zenodo.org/records/17276912
Bgt-70061_p_ranked_0.pdb	Blumeria graminis f.sp. tritici	https://zenodo.org/records/17276912
Bgt-70062_p_ranked_0.pdb	Blumeria graminis f.sp. tritici	https://zenodo.org/records/17276912
Bgt-70063_p_ranked_0.pdb	Blumeria graminis f.sp. tritici	https://zenodo.org/records/17276912
Bgt-70064_p_ranked_0.pdb	Blumeria graminis f.sp. tritici	https://zenodo.org/records/17276912
Bgt-70066_p_ranked_0.pdb	Blumeria graminis f.sp. tritici	https://zenodo.org/records/17276912
Bgt-70067_p_ranked_0.pdb	Blumeria graminis f.sp. tritici	https://zenodo.org/records/17276912
Bgt-70068_p_ranked_0.pdb	Blumeria graminis f.sp. tritici	https://zenodo.org/records/17276912
Bgt-70069_p_ranked_0.pdb	Blumeria graminis f.sp. tritici	https://zenodo.org/records/17276912
Bgt-70070_p_ranked_0.pdb	Blumeria graminis f.sp. tritici	https://zenodo.org/records/17276912
Bgt-70071_p_ranked_0.pdb	Blumeria graminis f.sp. tritici	https://zenodo.org/records/17276912
Bgt-70072_p_ranked_0.pdb	Blumeria graminis f.sp. tritici	https://zenodo.org/records/17276912
Bgt-70073_p_ranked_0.pdb	Blumeria graminis f.sp. tritici	https://zenodo.org/records/17276912
Bgt-70077_p_ranked_0.pdb	Blumeria graminis f.sp. tritici	https://zenodo.org/records/17276912
Bgt-70078_p_ranked_0.pdb	Blumeria graminis f.sp. tritici	https://zenodo.org/records/17276912
Bgt-70080_p_ranked_0.pdb	Blumeria graminis f.sp. tritici	https://zenodo.org/records/17276912
Bgt-70081_p_ranked_0.pdb	Blumeria graminis f.sp. tritici	https://zenodo.org/records/17276912
Bgt-70083_p_ranked_0.pdb	Blumeria graminis f.sp. tritici	https://zenodo.org/records/17276912
Bgt-70084_p_ranked_0.pdb	Blumeria graminis f.sp. tritici	https://zenodo.org/records/17276912
Bgt-70086_p_ranked_0.pdb	Blumeria graminis f.sp. tritici	https://zenodo.org/records/17276912
Bgt-70087_p_ranked_0.pdb	Blumeria graminis f.sp. tritici	https://zenodo.org/records/17276912
Bgt-70088_p_ranked_0.pdb	Blumeria graminis f.sp. tritici	https://zenodo.org/records/17276912
Bgt-70089_p_ranked_0.pdb	Blumeria graminis f.sp. tritici	https://zenodo.org/records/17276912
Bgt-70090_p_ranked_0.pdb	Blumeria graminis f.sp. tritici	https://zenodo.org/records/17276912
Bgt-70091_p_ranked_0.pdb	Blumeria graminis f.sp. tritici	https://zenodo.org/records/17276912
Bgt-70094_p_ranked_0.pdb	Blumeria graminis f.sp. tritici	https://zenodo.org/records/17276912
Bgt-70096_p_ranked_0.pdb	Blumeria graminis f.sp. tritici	https://zenodo.org/records/17276912
Bgt-70099_p_ranked_0.pdb	Blumeria graminis f.sp. tritici	https://zenodo.org/records/17276912
Bgt-851_p_ranked_0.pdb	Blumeria graminis f.sp. tritici	https://zenodo.org/records/17276912
Bgt-852_p_ranked_0.pdb	Blumeria graminis f.sp. tritici	https://zenodo.org/records/17276912
Bgt-901_p_ranked_0.pdb	Blumeria graminis f.sp. tritici	https://zenodo.org/records/17276912
BgtA-20014_p_ranked_0.pdb	Blumeria graminis f.sp. tritici	https://zenodo.org/records/17276912
BgtA-20078_p_ranked_0.pdb	Blumeria graminis f.sp. tritici	https://zenodo.org/records/17276912
BgtA-20203_p_ranked_0.pdb	Blumeria graminis f.sp. tritici	https://zenodo.org/records/17276912
BgtA-20425_p_ranked_0.pdb	Blumeria graminis f.sp. tritici	https://zenodo.org/records/17276912
BgtA-20493_p_ranked_0.pdb	Blumeria graminis f.sp. tritici	https://zenodo.org/records/17276912
BgtA-20524_p_ranked_0.pdb	Blumeria graminis f.sp. tritici	https://zenodo.org/records/17276912
BgtA-20593_p_ranked_0.pdb	Blumeria graminis f.sp. tritici	https://zenodo.org/records/17276912
BgtA-20598_p_ranked_0.pdb	Blumeria graminis f.sp. tritici	https://zenodo.org/records/17276912
BgtA-20600_p_ranked_0.pdb	Blumeria graminis f.sp. tritici	https://zenodo.org/records/17276912
BgtA-20694_p_ranked_0.pdb	Blumeria graminis f.sp. tritici	https://zenodo.org/records/17276912
BgtA-20740_p_ranked_0.pdb	Blumeria graminis f.sp. tritici	https://zenodo.org/records/17276912
BgtA-20962_p_ranked_0.pdb	Blumeria graminis f.sp. tritici	https://zenodo.org/records/17276912
BgtA-21008_p_ranked_0.pdb	Blumeria graminis f.sp. tritici	https://zenodo.org/records/17276912
BgtA-21045_p_ranked_0.pdb	Blumeria graminis f.sp. tritici	https://zenodo.org/records/17276912
BgtA-21224_p_ranked_0.pdb	Blumeria graminis f.sp. tritici	https://zenodo.org/records/17276912
BgtA-21299_p_ranked_0.pdb	Blumeria graminis f.sp. tritici	https://zenodo.org/records/17276912
BgtA-21331_p_ranked_0.pdb	Blumeria graminis f.sp. tritici	https://zenodo.org/records/17276912
BgtA-21339_p_ranked_0.pdb	Blumeria graminis f.sp. tritici	https://zenodo.org/records/17276912
BgtA-21509_p_ranked_0.pdb	Blumeria graminis f.sp. tritici	https://zenodo.org/records/17276912
BgtA-21525_p_ranked_0.pdb	Blumeria graminis f.sp. tritici	https://zenodo.org/records/17276912
BgtA-21558_p_ranked_0.pdb	Blumeria graminis f.sp. tritici	https://zenodo.org/records/17276912
BgtA-21577_p_ranked_0.pdb	Blumeria graminis f.sp. tritici	https://zenodo.org/records/17276912
BgtASP-20071_p_ranked_0.pdb	Blumeria graminis f.sp. tritici	https://zenodo.org/records/17276912
BgtASP-20209_p_ranked_0.pdb	Blumeria graminis f.sp. tritici	https://zenodo.org/records/17276912
BgtASP-20337_p_ranked_0.pdb	Blumeria graminis f.sp. tritici	https://zenodo.org/records/17276912
BgtASP-20340_p_ranked_0.pdb	Blumeria graminis f.sp. tritici	https://zenodo.org/records/17276912
BgtASP-20359_p_ranked_0.pdb	Blumeria graminis f.sp. tritici	https://zenodo.org/records/17276912
BgtASP-20389_p_ranked_0.pdb	Blumeria graminis f.sp. tritici	https://zenodo.org/records/17276912
BgtASP-20408_p_ranked_0.pdb	Blumeria graminis f.sp. tritici	https://zenodo.org/records/17276912
BgtASP-20446_p_ranked_0.pdb	Blumeria graminis f.sp. tritici	https://zenodo.org/records/17276912
BgtASP-20465_p_ranked_0.pdb	Blumeria graminis f.sp. tritici	https://zenodo.org/records/17276912
BgtASP-20468_p_ranked_0.pdb	Blumeria graminis f.sp. tritici	https://zenodo.org/records/17276912
BgtASP-20484_p_ranked_0.pdb	Blumeria graminis f.sp. tritici	https://zenodo.org/records/17276912
BgtASP-20571_p_ranked_0.pdb	Blumeria graminis f.sp. tritici	https://zenodo.org/records/17276912
BgtASP-20702_p_ranked_0.pdb	Blumeria graminis f.sp. tritici	https://zenodo.org/records/17276912
BgtASP-20866_p_ranked_0.pdb	Blumeria graminis f.sp. tritici	https://zenodo.org/records/17276912
BgtASP-20978_p_ranked_0.pdb	Blumeria graminis f.sp. tritici	https://zenodo.org/records/17276912
BgtASP-21079_p_ranked_0.pdb	Blumeria graminis f.sp. tritici	https://zenodo.org/records/17276912
BgtASP-21248_p_ranked_0.pdb	Blumeria graminis f.sp. tritici	https://zenodo.org/records/17276912
BgtASP-21338_p_ranked_0.pdb	Blumeria graminis f.sp. tritici	https://zenodo.org/records/17276912
BgtASP-21390_p_ranked_0.pdb	Blumeria graminis f.sp. tritici	https://zenodo.org/records/17276912
BgtASP-21418_p_ranked_0.pdb	Blumeria graminis f.sp. tritici	https://zenodo.org/records/17276912
BgtASP-21508_p_ranked_0.pdb	Blumeria graminis f.sp. tritici	https://zenodo.org/records/17276912
BgtASP-21585_p_ranked_0.pdb	Blumeria graminis f.sp. tritici	https://zenodo.org/records/17276912
BgtAc-30001-2_p_ranked_0.pdb	Blumeria graminis f.sp. tritici	https://zenodo.org/records/17276912
BgtAc-30001_p_ranked_0.pdb	Blumeria graminis f.sp. tritici	https://zenodo.org/records/17276912
BgtAc-30026_p_ranked_0.pdb	Blumeria graminis f.sp. tritici	https://zenodo.org/records/17276912
BgtAc-30027_p_ranked_0.pdb	Blumeria graminis f.sp. tritici	https://zenodo.org/records/17276912
BgtAc-30048_p_ranked_0.pdb	Blumeria graminis f.sp. tritici	https://zenodo.org/records/17276912
BgtAc-30054_p_ranked_0.pdb	Blumeria graminis f.sp. tritici	https://zenodo.org/records/17276912
BgtAc-30080_p_ranked_0.pdb	Blumeria graminis f.sp. tritici	https://zenodo.org/records/17276912
BgtAc-30087_p_ranked_0.pdb	Blumeria graminis f.sp. tritici	https://zenodo.org/records/17276912
BgtAc-30103_p_ranked_0.pdb	Blumeria graminis f.sp. tritici	https://zenodo.org/records/17276912
BgtAc-30128_p_ranked_0.pdb	Blumeria graminis f.sp. tritici	https://zenodo.org/records/17276912
BgtAc-30163_p_ranked_0.pdb	Blumeria graminis f.sp. tritici	https://zenodo.org/records/17276912
BgtAc-30169_p_ranked_0.pdb	Blumeria graminis f.sp. tritici	https://zenodo.org/records/17276912
BgtAc-30459_p_ranked_0.pdb	Blumeria graminis f.sp. tritici	https://zenodo.org/records/17276912
BgtAc-30466_p_ranked_0.pdb	Blumeria graminis f.sp. tritici	https://zenodo.org/records/17276912
BgtAc-30509_p_ranked_0.pdb	Blumeria graminis f.sp. tritici	https://zenodo.org/records/17276912
BgtAc-30634_p_ranked_0.pdb	Blumeria graminis f.sp. tritici	https://zenodo.org/records/17276912
BgtAc-30687_p_ranked_0.pdb	Blumeria graminis f.sp. tritici	https://zenodo.org/records/17276912
BgtAc-30747_p_ranked_0.pdb	Blumeria graminis f.sp. tritici	https://zenodo.org/records/17276912
BgtAc-30750_p_ranked_0.pdb	Blumeria graminis f.sp. tritici	https://zenodo.org/records/17276912
BgtAc-30757_p_ranked_0.pdb	Blumeria graminis f.sp. tritici	https://zenodo.org/records/17276912
BgtAc-30796_p_ranked_0.pdb	Blumeria graminis f.sp. tritici	https://zenodo.org/records/17276912
BgtAc-30847_p_ranked_0.pdb	Blumeria graminis f.sp. tritici	https://zenodo.org/records/17276912
BgtAc-30857_p_ranked_0.pdb	Blumeria graminis f.sp. tritici	https://zenodo.org/records/17276912
BgtAc-30865_p_ranked_0.pdb	Blumeria graminis f.sp. tritici	https://zenodo.org/records/17276912
BgtAc-30970_p_ranked_0.pdb	Blumeria graminis f.sp. tritici	https://zenodo.org/records/17276912
BgtAc-30982_p_ranked_0.pdb	Blumeria graminis f.sp. tritici	https://zenodo.org/records/17276912
BgtAc-31195_p_ranked_0.pdb	Blumeria graminis f.sp. tritici	https://zenodo.org/records/17276912
BgtAc-31196_p_ranked_0.pdb	Blumeria graminis f.sp. tritici	https://zenodo.org/records/17276912
BgtAc-31225_p_ranked_0.pdb	Blumeria graminis f.sp. tritici	https://zenodo.org/records/17276912
BgtAc-31402_p_ranked_0.pdb	Blumeria graminis f.sp. tritici	https://zenodo.org/records/17276912
BgtAc-31414_p_ranked_0.pdb	Blumeria graminis f.sp. tritici	https://zenodo.org/records/17276912
BgtAc-31456_p_ranked_0.pdb	Blumeria graminis f.sp. tritici	https://zenodo.org/records/17276912
BgtAc-31483_p_ranked_0.pdb	Blumeria graminis f.sp. tritici	https://zenodo.org/records/17276912
BgtAc-31526_p_ranked_0.pdb	Blumeria graminis f.sp. tritici	https://zenodo.org/records/17276912
BgtAc-31542_p_ranked_0.pdb	Blumeria graminis f.sp. tritici	https://zenodo.org/records/17276912
BgtAc-31552_p_ranked_0.pdb	Blumeria graminis f.sp. tritici	https://zenodo.org/records/17276912
BgtAc-31568_p_ranked_0.pdb	Blumeria graminis f.sp. tritici	https://zenodo.org/records/17276912
BgtAc-3166_p_ranked_0.pdb	Blumeria graminis f.sp. tritici	https://zenodo.org/records/17276912
BgtAcSP-30002_p_ranked_0.pdb	Blumeria graminis f.sp. tritici	https://zenodo.org/records/17276912
BgtAcSP-30056_p_ranked_0.pdb	Blumeria graminis f.sp. tritici	https://zenodo.org/records/17276912
BgtAcSP-30091_p_ranked_0.pdb	Blumeria graminis f.sp. tritici	https://zenodo.org/records/17276912
BgtAcSP-30107_p_ranked_0.pdb	Blumeria graminis f.sp. tritici	https://zenodo.org/records/17276912
BgtAcSP-30120_p_ranked_0.pdb	Blumeria graminis f.sp. tritici	https://zenodo.org/records/17276912
BgtAcSP-30161_p_ranked_0.pdb	Blumeria graminis f.sp. tritici	https://zenodo.org/records/17276912
BgtAcSP-30305_p_ranked_0.pdb	Blumeria graminis f.sp. tritici	https://zenodo.org/records/17276912
BgtAcSP-30403_p_ranked_0.pdb	Blumeria graminis f.sp. tritici	https://zenodo.org/records/17276912
BgtAcSP-30419_p_ranked_0.pdb	Blumeria graminis f.sp. tritici	https://zenodo.org/records/17276912
BgtAcSP-30434_p_ranked_0.pdb	Blumeria graminis f.sp. tritici	https://zenodo.org/records/17276912
BgtAcSP-30464_p_ranked_0.pdb	Blumeria graminis f.sp. tritici	https://zenodo.org/records/17276912
BgtAcSP-30541_p_ranked_0.pdb	Blumeria graminis f.sp. tritici	https://zenodo.org/records/17276912
BgtAcSP-30596_p_ranked_0.pdb	Blumeria graminis f.sp. tritici	https://zenodo.org/records/17276912
BgtAcSP-30622_p_ranked_0.pdb	Blumeria graminis f.sp. tritici	https://zenodo.org/records/17276912
BgtAcSP-30639_p_ranked_0.pdb	Blumeria graminis f.sp. tritici	https://zenodo.org/records/17276912
BgtAcSP-30641_p_ranked_0.pdb	Blumeria graminis f.sp. tritici	https://zenodo.org/records/17276912
BgtAcSP-30643_p_ranked_0.pdb	Blumeria graminis f.sp. tritici	https://zenodo.org/records/17276912
BgtAcSP-30775_p_ranked_0.pdb	Blumeria graminis f.sp. tritici	https://zenodo.org/records/17276912
BgtAcSP-30782_p_ranked_0.pdb	Blumeria graminis f.sp. tritici	https://zenodo.org/records/17276912
BgtAcSP-30824_p_ranked_0.pdb	Blumeria graminis f.sp. tritici	https://zenodo.org/records/17276912
BgtAcSP-30848_p_ranked_0.pdb	Blumeria graminis f.sp. tritici	https://zenodo.org/records/17276912
BgtAcSP-30893_p_ranked_0.pdb	Blumeria graminis f.sp. tritici	https://zenodo.org/records/17276912
BgtAcSP-31023_p_ranked_0.pdb	Blumeria graminis f.sp. tritici	https://zenodo.org/records/17276912
BgtAcSP-31098_p_ranked_0.pdb	Blumeria graminis f.sp. tritici	https://zenodo.org/records/17276912
BgtAcSP-31175_p_ranked_0.pdb	Blumeria graminis f.sp. tritici	https://zenodo.org/records/17276912
BgtAcSP-31194_p_ranked_0.pdb	Blumeria graminis f.sp. tritici	https://zenodo.org/records/17276912
BgtAcSP-31200_p_ranked_0.pdb	Blumeria graminis f.sp. tritici	https://zenodo.org/records/17276912
BgtAcSP-31216_p_ranked_0.pdb	Blumeria graminis f.sp. tritici	https://zenodo.org/records/17276912
BgtAcSP-31262_p_ranked_0.pdb	Blumeria graminis f.sp. tritici	https://zenodo.org/records/17276912
BgtAcSP-31267_p_ranked_0.pdb	Blumeria graminis f.sp. tritici	https://zenodo.org/records/17276912
BgtAcSP-31269_p_ranked_0.pdb	Blumeria graminis f.sp. tritici	https://zenodo.org/records/17276912
BgtAcSP-31292_p_ranked_0.pdb	Blumeria graminis f.sp. tritici	https://zenodo.org/records/17276912
BgtAcSP-31310_p_ranked_0.pdb	Blumeria graminis f.sp. tritici	https://zenodo.org/records/17276912
BgtAcSP-31356_p_ranked_0.pdb	Blumeria graminis f.sp. tritici	https://zenodo.org/records/17276912
BgtAcSP-31373_p_ranked_0.pdb	Blumeria graminis f.sp. tritici	https://zenodo.org/records/17276912
BgtAcSP-31400_p_ranked_0.pdb	Blumeria graminis f.sp. tritici	https://zenodo.org/records/17276912
BgtAcSP-31411_p_ranked_0.pdb	Blumeria graminis f.sp. tritici	https://zenodo.org/records/17276912
BgtAcSP-31482_p_ranked_0.pdb	Blumeria graminis f.sp. tritici	https://zenodo.org/records/17276912
BgtAcSP-31496_p_ranked_0.pdb	Blumeria graminis f.sp. tritici	https://zenodo.org/records/17276912
BgtAcSP-31556_p_ranked_0.pdb	Blumeria graminis f.sp. tritici	https://zenodo.org/records/17276912
BgtAcSP-31586_p_ranked_0.pdb	Blumeria graminis f.sp. tritici	https://zenodo.org/records/17276912
BgtE-10001_p_ranked_0.pdb	Blumeria graminis f.sp. tritici	https://zenodo.org/records/17276912
BgtE-10002_p_ranked_0.pdb	Blumeria graminis f.sp. tritici	https://zenodo.org/records/17276912
BgtE-10003_p_ranked_0.pdb	Blumeria graminis f.sp. tritici	https://zenodo.org/records/17276912
BgtE-10005_p_ranked_0.pdb	Blumeria graminis f.sp. tritici	https://zenodo.org/records/17276912
BgtE-10006_p_ranked_0.pdb	Blumeria graminis f.sp. tritici	https://zenodo.org/records/17276912
BgtE-10012_p_ranked_0.pdb	Blumeria graminis f.sp. tritici	https://zenodo.org/records/17276912
BgtE-10014_p_ranked_0.pdb	Blumeria graminis f.sp. tritici	https://zenodo.org/records/17276912
BgtE-10024_p_ranked_0.pdb	Blumeria graminis f.sp. tritici	https://zenodo.org/records/17276912
BgtE-10100_p_ranked_0.pdb	Blumeria graminis f.sp. tritici	https://zenodo.org/records/17276912
BgtE-10101_p_ranked_0.pdb	Blumeria graminis f.sp. tritici	https://zenodo.org/records/17276912
BgtE-10102_p_ranked_0.pdb	Blumeria graminis f.sp. tritici	https://zenodo.org/records/17276912
BgtE-10103_p_ranked_0.pdb	Blumeria graminis f.sp. tritici	https://zenodo.org/records/17276912
BgtE-10104_p_ranked_0.pdb	Blumeria graminis f.sp. tritici	https://zenodo.org/records/17276912
BgtE-10108_p_ranked_0.pdb	Blumeria graminis f.sp. tritici	https://zenodo.org/records/17276912
BgtE-10109_p_ranked_0.pdb	Blumeria graminis f.sp. tritici	https://zenodo.org/records/17276912
BgtE-10110_p_ranked_0.pdb	Blumeria graminis f.sp. tritici	https://zenodo.org/records/17276912
BgtE-10111_p_ranked_0.pdb	Blumeria graminis f.sp. tritici	https://zenodo.org/records/17276912
BgtE-10112_p_ranked_0.pdb	Blumeria graminis f.sp. tritici	https://zenodo.org/records/17276912
BgtE-10114_p_ranked_0.pdb	Blumeria graminis f.sp. tritici	https://zenodo.org/records/17276912
BgtE-10116_p_ranked_0.pdb	Blumeria graminis f.sp. tritici	https://zenodo.org/records/17276912
BgtE-10117_p_ranked_0.pdb	Blumeria graminis f.sp. tritici	https://zenodo.org/records/17276912
BgtE-10118_p_ranked_0.pdb	Blumeria graminis f.sp. tritici	https://zenodo.org/records/17276912
BgtE-10119_p_ranked_0.pdb	Blumeria graminis f.sp. tritici	https://zenodo.org/records/17276912
BgtE-10120_p_ranked_0.pdb	Blumeria graminis f.sp. tritici	https://zenodo.org/records/17276912
BgtE-10121_p_ranked_0.pdb	Blumeria graminis f.sp. tritici	https://zenodo.org/records/17276912
BgtE-10122_p_ranked_0.pdb	Blumeria graminis f.sp. tritici	https://zenodo.org/records/17276912
BgtE-10124_p_ranked_0.pdb	Blumeria graminis f.sp. tritici	https://zenodo.org/records/17276912
BgtE-10125_p_ranked_0.pdb	Blumeria graminis f.sp. tritici	https://zenodo.org/records/17276912
BgtE-10126_p_ranked_0.pdb	Blumeria graminis f.sp. tritici	https://zenodo.org/records/17276912
BgtE-10127_p_ranked_0.pdb	Blumeria graminis f.sp. tritici	https://zenodo.org/records/17276912
BgtE-10128_p_ranked_0.pdb	Blumeria graminis f.sp. tritici	https://zenodo.org/records/17276912
BgtE-10129_p_ranked_0.pdb	Blumeria graminis f.sp. tritici	https://zenodo.org/records/17276912
BgtE-10131_p_ranked_0.pdb	Blumeria graminis f.sp. tritici	https://zenodo.org/records/17276912
BgtE-10132_p_ranked_0.pdb	Blumeria graminis f.sp. tritici	https://zenodo.org/records/17276912
BgtE-10136_p_ranked_0.pdb	Blumeria graminis f.sp. tritici	https://zenodo.org/records/17276912
BgtE-10137_p_ranked_0.pdb	Blumeria graminis f.sp. tritici	https://zenodo.org/records/17276912
BgtE-10140_p_ranked_0.pdb	Blumeria graminis f.sp. tritici	https://zenodo.org/records/17276912
BgtE-10141_p_ranked_0.pdb	Blumeria graminis f.sp. tritici	https://zenodo.org/records/17276912
BgtE-10142_p_ranked_0.pdb	Blumeria graminis f.sp. tritici	https://zenodo.org/records/17276912
BgtE-20000_p_ranked_0.pdb	Blumeria graminis f.sp. tritici	https://zenodo.org/records/17276912
BgtE-20001_p_ranked_0.pdb	Blumeria graminis f.sp. tritici	https://zenodo.org/records/17276912
BgtE-20002_p_ranked_0.pdb	Blumeria graminis f.sp. tritici	https://zenodo.org/records/17276912
BgtE-20004_p_ranked_0.pdb	Blumeria graminis f.sp. tritici	https://zenodo.org/records/17276912
BgtE-20005_p_ranked_0.pdb	Blumeria graminis f.sp. tritici	https://zenodo.org/records/17276912
BgtE-20006_p_ranked_0.pdb	Blumeria graminis f.sp. tritici	https://zenodo.org/records/17276912
BgtE-20007_p_ranked_0.pdb	Blumeria graminis f.sp. tritici	https://zenodo.org/records/17276912
BgtE-20008_p_ranked_0.pdb	Blumeria graminis f.sp. tritici	https://zenodo.org/records/17276912
BgtE-20009_p_ranked_0.pdb	Blumeria graminis f.sp. tritici	https://zenodo.org/records/17276912
BgtE-20010_p_ranked_0.pdb	Blumeria graminis f.sp. tritici	https://zenodo.org/records/17276912
BgtE-20011_p_ranked_0.pdb	Blumeria graminis f.sp. tritici	https://zenodo.org/records/17276912
BgtE-20012_p_ranked_0.pdb	Blumeria graminis f.sp. tritici	https://zenodo.org/records/17276912
BgtE-20013_p_ranked_0.pdb	Blumeria graminis f.sp. tritici	https://zenodo.org/records/17276912
BgtE-20014_p_ranked_0.pdb	Blumeria graminis f.sp. tritici	https://zenodo.org/records/17276912
BgtE-20015_p_ranked_0.pdb	Blumeria graminis f.sp. tritici	https://zenodo.org/records/17276912
BgtE-20016_p_ranked_0.pdb	Blumeria graminis f.sp. tritici	https://zenodo.org/records/17276912
BgtE-20017_p_ranked_0.pdb	Blumeria graminis f.sp. tritici	https://zenodo.org/records/17276912
BgtE-20018_p_ranked_0.pdb	Blumeria graminis f.sp. tritici	https://zenodo.org/records/17276912
BgtE-20019_p_ranked_0.pdb	Blumeria graminis f.sp. tritici	https://zenodo.org/records/17276912
BgtE-20020_p_ranked_0.pdb	Blumeria graminis f.sp. tritici	https://zenodo.org/records/17276912
BgtE-20021_p_ranked_0.pdb	Blumeria graminis f.sp. tritici	https://zenodo.org/records/17276912
BgtE-20022_p_ranked_0.pdb	Blumeria graminis f.sp. tritici	https://zenodo.org/records/17276912
BgtE-20024_p_ranked_0.pdb	Blumeria graminis f.sp. tritici	https://zenodo.org/records/17276912
BgtE-20025_p_ranked_0.pdb	Blumeria graminis f.sp. tritici	https://zenodo.org/records/17276912
BgtE-20026_p_ranked_0.pdb	Blumeria graminis f.sp. tritici	https://zenodo.org/records/17276912
BgtE-20027_p_ranked_0.pdb	Blumeria graminis f.sp. tritici	https://zenodo.org/records/17276912
BgtE-20028_p_ranked_0.pdb	Blumeria graminis f.sp. tritici	https://zenodo.org/records/17276912
BgtE-20029_p_ranked_0.pdb	Blumeria graminis f.sp. tritici	https://zenodo.org/records/17276912
BgtE-20030_p_ranked_0.pdb	Blumeria graminis f.sp. tritici	https://zenodo.org/records/17276912
BgtE-20031_p_ranked_0.pdb	Blumeria graminis f.sp. tritici	https://zenodo.org/records/17276912
BgtE-20032_p_ranked_0.pdb	Blumeria graminis f.sp. tritici	https://zenodo.org/records/17276912
BgtE-20033_p_ranked_0.pdb	Blumeria graminis f.sp. tritici	https://zenodo.org/records/17276912
BgtE-20034_p_ranked_0.pdb	Blumeria graminis f.sp. tritici	https://zenodo.org/records/17276912
BgtE-20035_p_ranked_0.pdb	Blumeria graminis f.sp. tritici	https://zenodo.org/records/17276912
BgtE-20036_p_ranked_0.pdb	Blumeria graminis f.sp. tritici	https://zenodo.org/records/17276912
BgtE-20037_p_ranked_0.pdb	Blumeria graminis f.sp. tritici	https://zenodo.org/records/17276912
BgtE-20038_p_ranked_0.pdb	Blumeria graminis f.sp. tritici	https://zenodo.org/records/17276912
BgtE-20039_p_ranked_0.pdb	Blumeria graminis f.sp. tritici	https://zenodo.org/records/17276912
BgtE-20040_p_ranked_0.pdb	Blumeria graminis f.sp. tritici	https://zenodo.org/records/17276912
BgtE-20041_p_ranked_0.pdb	Blumeria graminis f.sp. tritici	https://zenodo.org/records/17276912
BgtE-20042_p_ranked_0.pdb	Blumeria graminis f.sp. tritici	https://zenodo.org/records/17276912
BgtE-20043_p_ranked_0.pdb	Blumeria graminis f.sp. tritici	https://zenodo.org/records/17276912
BgtE-20044_p_ranked_0.pdb	Blumeria graminis f.sp. tritici	https://zenodo.org/records/17276912
BgtE-20045_p_ranked_0.pdb	Blumeria graminis f.sp. tritici	https://zenodo.org/records/17276912
BgtE-20046_p_ranked_0.pdb	Blumeria graminis f.sp. tritici	https://zenodo.org/records/17276912
BgtE-20047_p_ranked_0.pdb	Blumeria graminis f.sp. tritici	https://zenodo.org/records/17276912
BgtE-20048_p_ranked_0.pdb	Blumeria graminis f.sp. tritici	https://zenodo.org/records/17276912
BgtE-20050_p_ranked_0.pdb	Blumeria graminis f.sp. tritici	https://zenodo.org/records/17276912
BgtE-20051_p_ranked_0.pdb	Blumeria graminis f.sp. tritici	https://zenodo.org/records/17276912
BgtE-20052_p_ranked_0.pdb	Blumeria graminis f.sp. tritici	https://zenodo.org/records/17276912
BgtE-20053_p_ranked_0.pdb	Blumeria graminis f.sp. tritici	https://zenodo.org/records/17276912
BgtE-20054_p_ranked_0.pdb	Blumeria graminis f.sp. tritici	https://zenodo.org/records/17276912
BgtE-20055_p_ranked_0.pdb	Blumeria graminis f.sp. tritici	https://zenodo.org/records/17276912
BgtE-20057_p_ranked_0.pdb	Blumeria graminis f.sp. tritici	https://zenodo.org/records/17276912
BgtE-20060_p_ranked_0.pdb	Blumeria graminis f.sp. tritici	https://zenodo.org/records/17276912
BgtE-20061_p_ranked_0.pdb	Blumeria graminis f.sp. tritici	https://zenodo.org/records/17276912
BgtE-20062_p_ranked_0.pdb	Blumeria graminis f.sp. tritici	https://zenodo.org/records/17276912
BgtE-20063_p_ranked_0.pdb	Blumeria graminis f.sp. tritici	https://zenodo.org/records/17276912
BgtE-20064_p_ranked_0.pdb	Blumeria graminis f.sp. tritici	https://zenodo.org/records/17276912
BgtE-20066_p_ranked_0.pdb	Blumeria graminis f.sp. tritici	https://zenodo.org/records/17276912
BgtE-20067_p_ranked_0.pdb	Blumeria graminis f.sp. tritici	https://zenodo.org/records/17276912
BgtE-20068_p_ranked_0.pdb	Blumeria graminis f.sp. tritici	https://zenodo.org/records/17276912
BgtE-20069a_p_ranked_0.pdb	Blumeria graminis f.sp. tritici	https://zenodo.org/records/17276912
BgtE-20069b_p_ranked_0.pdb	Blumeria graminis f.sp. tritici	https://zenodo.org/records/17276912
BgtE-20071_p_ranked_0.pdb	Blumeria graminis f.sp. tritici	https://zenodo.org/records/17276912
BgtE-20072-2_p_ranked_0.pdb	Blumeria graminis f.sp. tritici	https://zenodo.org/records/17276912
BgtE-20073_p_ranked_0.pdb	Blumeria graminis f.sp. tritici	https://zenodo.org/records/17276912
BgtE-20074_p_ranked_0.pdb	Blumeria graminis f.sp. tritici	https://zenodo.org/records/17276912
BgtE-20075_p_ranked_0.pdb	Blumeria graminis f.sp. tritici	https://zenodo.org/records/17276912
BgtE-20076_p_ranked_0.pdb	Blumeria graminis f.sp. tritici	https://zenodo.org/records/17276912
BgtE-20077_p_ranked_0.pdb	Blumeria graminis f.sp. tritici	https://zenodo.org/records/17276912
BgtE-20078_p_ranked_0.pdb	Blumeria graminis f.sp. tritici	https://zenodo.org/records/17276912
BgtE-20079_p_ranked_0.pdb	Blumeria graminis f.sp. tritici	https://zenodo.org/records/17276912
BgtE-20080_p_ranked_0.pdb	Blumeria graminis f.sp. tritici	https://zenodo.org/records/17276912
BgtE-20081_p_ranked_0.pdb	Blumeria graminis f.sp. tritici	https://zenodo.org/records/17276912
BgtE-20082_p_ranked_0.pdb	Blumeria graminis f.sp. tritici	https://zenodo.org/records/17276912
BgtE-20083_p_ranked_0.pdb	Blumeria graminis f.sp. tritici	https://zenodo.org/records/17276912
BgtE-20086_p_ranked_0.pdb	Blumeria graminis f.sp. tritici	https://zenodo.org/records/17276912
BgtE-20087_p_ranked_0.pdb	Blumeria graminis f.sp. tritici	https://zenodo.org/records/17276912
BgtE-20088_p_ranked_0.pdb	Blumeria graminis f.sp. tritici	https://zenodo.org/records/17276912
BgtE-20089_p_ranked_0.pdb	Blumeria graminis f.sp. tritici	https://zenodo.org/records/17276912
BgtE-20090_p_ranked_0.pdb	Blumeria graminis f.sp. tritici	https://zenodo.org/records/17276912
BgtE-20097_p_ranked_0.pdb	Blumeria graminis f.sp. tritici	https://zenodo.org/records/17276912
BgtE-20099_p_ranked_0.pdb	Blumeria graminis f.sp. tritici	https://zenodo.org/records/17276912
BgtE-20100_p_ranked_0.pdb	Blumeria graminis f.sp. tritici	https://zenodo.org/records/17276912
BgtE-20101_p_ranked_0.pdb	Blumeria graminis f.sp. tritici	https://zenodo.org/records/17276912
BgtE-20103_p_ranked_0.pdb	Blumeria graminis f.sp. tritici	https://zenodo.org/records/17276912
BgtE-20104_p_ranked_0.pdb	Blumeria graminis f.sp. tritici	https://zenodo.org/records/17276912
BgtE-20105_p_ranked_0.pdb	Blumeria graminis f.sp. tritici	https://zenodo.org/records/17276912
BgtE-20106_p_ranked_0.pdb	Blumeria graminis f.sp. tritici	https://zenodo.org/records/17276912
BgtE-20107_p_ranked_0.pdb	Blumeria graminis f.sp. tritici	https://zenodo.org/records/17276912
BgtE-20109_p_ranked_0.pdb	Blumeria graminis f.sp. tritici	https://zenodo.org/records/17276912
BgtE-20110_p_ranked_0.pdb	Blumeria graminis f.sp. tritici	https://zenodo.org/records/17276912
BgtE-20114_p_ranked_0.pdb	Blumeria graminis f.sp. tritici	https://zenodo.org/records/17276912
BgtE-20116_p_ranked_0.pdb	Blumeria graminis f.sp. tritici	https://zenodo.org/records/17276912
BgtE-20117_p_ranked_0.pdb	Blumeria graminis f.sp. tritici	https://zenodo.org/records/17276912
BgtE-20119_p_ranked_0.pdb	Blumeria graminis f.sp. tritici	https://zenodo.org/records/17276912
BgtE-20120_p_ranked_0.pdb	Blumeria graminis f.sp. tritici	https://zenodo.org/records/17276912
BgtE-20124-2_p_ranked_0.pdb	Blumeria graminis f.sp. tritici	https://zenodo.org/records/17276912
BgtE-20124_p_ranked_0.pdb	Blumeria graminis f.sp. tritici	https://zenodo.org/records/17276912
BgtE-20127-2_p_ranked_0.pdb	Blumeria graminis f.sp. tritici	https://zenodo.org/records/17276912
BgtE-20127_p_ranked_0.pdb	Blumeria graminis f.sp. tritici	https://zenodo.org/records/17276912
BgtE-20128_p_ranked_0.pdb	Blumeria graminis f.sp. tritici	https://zenodo.org/records/17276912
BgtE-2438_p_ranked_0.pdb	Blumeria graminis f.sp. tritici	https://zenodo.org/records/17276912
BgtE-292_p_ranked_0.pdb	Blumeria graminis f.sp. tritici	https://zenodo.org/records/17276912
BgtE-3136_p_ranked_0.pdb	Blumeria graminis f.sp. tritici	https://zenodo.org/records/17276912
BgtE-3388_p_ranked_0.pdb	Blumeria graminis f.sp. tritici	https://zenodo.org/records/17276912
BgtE-3419_p_ranked_0.pdb	Blumeria graminis f.sp. tritici	https://zenodo.org/records/17276912
BgtE-3466_p_ranked_0.pdb	Blumeria graminis f.sp. tritici	https://zenodo.org/records/17276912
BgtE-3602_p_ranked_0.pdb	Blumeria graminis f.sp. tritici	https://zenodo.org/records/17276912
BgtE-3888_p_ranked_0.pdb	Blumeria graminis f.sp. tritici	https://zenodo.org/records/17276912
BgtE-3893_p_ranked_0.pdb	Blumeria graminis f.sp. tritici	https://zenodo.org/records/17276912
BgtE-3962_p_ranked_0.pdb	Blumeria graminis f.sp. tritici	https://zenodo.org/records/17276912
BgtE-40000_p_ranked_0.pdb	Blumeria graminis f.sp. tritici	https://zenodo.org/records/17276912
BgtE-40003_p_ranked_0.pdb	Blumeria graminis f.sp. tritici	https://zenodo.org/records/17276912
BgtE-40004_p_ranked_0.pdb	Blumeria graminis f.sp. tritici	https://zenodo.org/records/17276912
BgtE-40006_p_ranked_0.pdb	Blumeria graminis f.sp. tritici	https://zenodo.org/records/17276912
BgtE-40011_p_ranked_0.pdb	Blumeria graminis f.sp. tritici	https://zenodo.org/records/17276912
BgtE-4403_p_ranked_0.pdb	Blumeria graminis f.sp. tritici	https://zenodo.org/records/17276912
BgtE-4463_p_ranked_0.pdb	Blumeria graminis f.sp. tritici	https://zenodo.org/records/17276912
BgtE-4557_p_ranked_0.pdb	Blumeria graminis f.sp. tritici	https://zenodo.org/records/17276912
BgtE-4663_p_ranked_0.pdb	Blumeria graminis f.sp. tritici	https://zenodo.org/records/17276912
BgtE-4932_p_ranked_0.pdb	Blumeria graminis f.sp. tritici	https://zenodo.org/records/17276912
BgtE-50667_p_ranked_0.pdb	Blumeria graminis f.sp. tritici	https://zenodo.org/records/17276912
BgtE-5538_p_ranked_0.pdb	Blumeria graminis f.sp. tritici	https://zenodo.org/records/17276912
BgtE-5539_p_ranked_0.pdb	Blumeria graminis f.sp. tritici	https://zenodo.org/records/17276912
BgtE-5540_p_ranked_0.pdb	Blumeria graminis f.sp. tritici	https://zenodo.org/records/17276912
BgtE-5543_p_ranked_0.pdb	Blumeria graminis f.sp. tritici	https://zenodo.org/records/17276912
BgtE-5545_p_ranked_0.pdb	Blumeria graminis f.sp. tritici	https://zenodo.org/records/17276912
BgtE-5547_p_ranked_0.pdb	Blumeria graminis f.sp. tritici	https://zenodo.org/records/17276912
BgtE-5550_p_ranked_0.pdb	Blumeria graminis f.sp. tritici	https://zenodo.org/records/17276912
BgtE-5553_p_ranked_0.pdb	Blumeria graminis f.sp. tritici	https://zenodo.org/records/17276912
BgtE-5559_p_ranked_0.pdb	Blumeria graminis f.sp. tritici	https://zenodo.org/records/17276912
BgtE-5560_p_ranked_0.pdb	Blumeria graminis f.sp. tritici	https://zenodo.org/records/17276912
BgtE-5561_p_ranked_0.pdb	Blumeria graminis f.sp. tritici	https://zenodo.org/records/17276912
BgtE-5563_p_ranked_0.pdb	Blumeria graminis f.sp. tritici	https://zenodo.org/records/17276912
BgtE-5564_p_ranked_0.pdb	Blumeria graminis f.sp. tritici	https://zenodo.org/records/17276912
BgtE-5567_p_ranked_0.pdb	Blumeria graminis f.sp. tritici	https://zenodo.org/records/17276912
BgtE-5570_p_ranked_0.pdb	Blumeria graminis f.sp. tritici	https://zenodo.org/records/17276912
BgtE-5571_p_ranked_0.pdb	Blumeria graminis f.sp. tritici	https://zenodo.org/records/17276912
BgtE-5575_p_ranked_0.pdb	Blumeria graminis f.sp. tritici	https://zenodo.org/records/17276912
BgtE-5576_p_ranked_0.pdb	Blumeria graminis f.sp. tritici	https://zenodo.org/records/17276912
BgtE-5582_p_ranked_0.pdb	Blumeria graminis f.sp. tritici	https://zenodo.org/records/17276912
BgtE-5583_p_ranked_0.pdb	Blumeria graminis f.sp. tritici	https://zenodo.org/records/17276912
BgtE-5584_p_ranked_0.pdb	Blumeria graminis f.sp. tritici	https://zenodo.org/records/17276912
BgtE-5600_p_ranked_0.pdb	Blumeria graminis f.sp. tritici	https://zenodo.org/records/17276912
BgtE-5603_p_ranked_0.pdb	Blumeria graminis f.sp. tritici	https://zenodo.org/records/17276912
BgtE-5604_p_ranked_0.pdb	Blumeria graminis f.sp. tritici	https://zenodo.org/records/17276912
BgtE-5605_p_ranked_0.pdb	Blumeria graminis f.sp. tritici	https://zenodo.org/records/17276912
BgtE-5607_reanotated_p_ranked_0.pdb	Blumeria graminis f.sp. tritici	https://zenodo.org/records/17276912
BgtE-5612_p_ranked_0.pdb	Blumeria graminis f.sp. tritici	https://zenodo.org/records/17276912
BgtE-5613_p_ranked_0.pdb	Blumeria graminis f.sp. tritici	https://zenodo.org/records/17276912
BgtE-5619_p_ranked_0.pdb	Blumeria graminis f.sp. tritici	https://zenodo.org/records/17276912
BgtE-5620_p_ranked_0.pdb	Blumeria graminis f.sp. tritici	https://zenodo.org/records/17276912
BgtE-5624_p_ranked_0.pdb	Blumeria graminis f.sp. tritici	https://zenodo.org/records/17276912
BgtE-5625_p_ranked_0.pdb	Blumeria graminis f.sp. tritici	https://zenodo.org/records/17276912
BgtE-5627_p_ranked_0.pdb	Blumeria graminis f.sp. tritici	https://zenodo.org/records/17276912
BgtE-5629_p_ranked_0.pdb	Blumeria graminis f.sp. tritici	https://zenodo.org/records/17276912
BgtE-5630_p_ranked_0.pdb	Blumeria graminis f.sp. tritici	https://zenodo.org/records/17276912
BgtE-5632_p_ranked_0.pdb	Blumeria graminis f.sp. tritici	https://zenodo.org/records/17276912
BgtE-5634_p_ranked_0.pdb	Blumeria graminis f.sp. tritici	https://zenodo.org/records/17276912
BgtE-5638_p_ranked_0.pdb	Blumeria graminis f.sp. tritici	https://zenodo.org/records/17276912
BgtE-5639_p_ranked_0.pdb	Blumeria graminis f.sp. tritici	https://zenodo.org/records/17276912
BgtE-5642_p_ranked_0.pdb	Blumeria graminis f.sp. tritici	https://zenodo.org/records/17276912
BgtE-5645_p_ranked_0.pdb	Blumeria graminis f.sp. tritici	https://zenodo.org/records/17276912
BgtE-5653_p_ranked_0.pdb	Blumeria graminis f.sp. tritici	https://zenodo.org/records/17276912
BgtE-5658_p_ranked_0.pdb	Blumeria graminis f.sp. tritici	https://zenodo.org/records/17276912
BgtE-5659_p_ranked_0.pdb	Blumeria graminis f.sp. tritici	https://zenodo.org/records/17276912
BgtE-5660_p_ranked_0.pdb	Blumeria graminis f.sp. tritici	https://zenodo.org/records/17276912
BgtE-5664_p_ranked_0.pdb	Blumeria graminis f.sp. tritici	https://zenodo.org/records/17276912
BgtE-5665_p_ranked_0.pdb	Blumeria graminis f.sp. tritici	https://zenodo.org/records/17276912
BgtE-5668_p_ranked_0.pdb	Blumeria graminis f.sp. tritici	https://zenodo.org/records/17276912
BgtE-5670_p_ranked_0.pdb	Blumeria graminis f.sp. tritici	https://zenodo.org/records/17276912
BgtE-5676_p_ranked_0.pdb	Blumeria graminis f.sp. tritici	https://zenodo.org/records/17276912
BgtE-5677_p_ranked_0.pdb	Blumeria graminis f.sp. tritici	https://zenodo.org/records/17276912
BgtE-5679_p_ranked_0.pdb	Blumeria graminis f.sp. tritici	https://zenodo.org/records/17276912
BgtE-5681_p_ranked_0.pdb	Blumeria graminis f.sp. tritici	https://zenodo.org/records/17276912
BgtE-5682_p_ranked_0.pdb	Blumeria graminis f.sp. tritici	https://zenodo.org/records/17276912
BgtE-5685_p_ranked_0.pdb	Blumeria graminis f.sp. tritici	https://zenodo.org/records/17276912
BgtE-5686_p_ranked_0.pdb	Blumeria graminis f.sp. tritici	https://zenodo.org/records/17276912
BgtE-5689_p_ranked_0.pdb	Blumeria graminis f.sp. tritici	https://zenodo.org/records/17276912
BgtE-5690_p_ranked_0.pdb	Blumeria graminis f.sp. tritici	https://zenodo.org/records/17276912
BgtE-5692_p_ranked_0.pdb	Blumeria graminis f.sp. tritici	https://zenodo.org/records/17276912
BgtE-5694_p_ranked_0.pdb	Blumeria graminis f.sp. tritici	https://zenodo.org/records/17276912
BgtE-5698_p_ranked_0.pdb	Blumeria graminis f.sp. tritici	https://zenodo.org/records/17276912
BgtE-5699_p_ranked_0.pdb	Blumeria graminis f.sp. tritici	https://zenodo.org/records/17276912
BgtE-5700_p_ranked_0.pdb	Blumeria graminis f.sp. tritici	https://zenodo.org/records/17276912
BgtE-5701_p_ranked_0.pdb	Blumeria graminis f.sp. tritici	https://zenodo.org/records/17276912
BgtE-5703_p_ranked_0.pdb	Blumeria graminis f.sp. tritici	https://zenodo.org/records/17276912
BgtE-5704_p_ranked_0.pdb	Blumeria graminis f.sp. tritici	https://zenodo.org/records/17276912
BgtE-5707_p_ranked_0.pdb	Blumeria graminis f.sp. tritici	https://zenodo.org/records/17276912
BgtE-5709_p_ranked_0.pdb	Blumeria graminis f.sp. tritici	https://zenodo.org/records/17276912
BgtE-5710_p_ranked_0.pdb	Blumeria graminis f.sp. tritici	https://zenodo.org/records/17276912
BgtE-5713_p_ranked_0.pdb	Blumeria graminis f.sp. tritici	https://zenodo.org/records/17276912
BgtE-5715-2_p_ranked_0.pdb	Blumeria graminis f.sp. tritici	https://zenodo.org/records/17276912
BgtE-5715_p_ranked_0.pdb	Blumeria graminis f.sp. tritici	https://zenodo.org/records/17276912
BgtE-5720-2_p_ranked_0.pdb	Blumeria graminis f.sp. tritici	https://zenodo.org/records/17276912
BgtE-5720_p_ranked_0.pdb	Blumeria graminis f.sp. tritici	https://zenodo.org/records/17276912
BgtE-5721_p_ranked_0.pdb	Blumeria graminis f.sp. tritici	https://zenodo.org/records/17276912
BgtE-5722_p_ranked_0.pdb	Blumeria graminis f.sp. tritici	https://zenodo.org/records/17276912
BgtE-5723_p_ranked_0.pdb	Blumeria graminis f.sp. tritici	https://zenodo.org/records/17276912
BgtE-5724_p_ranked_0.pdb	Blumeria graminis f.sp. tritici	https://zenodo.org/records/17276912
BgtE-5728_p_ranked_0.pdb	Blumeria graminis f.sp. tritici	https://zenodo.org/records/17276912
BgtE-5731_p_ranked_0.pdb	Blumeria graminis f.sp. tritici	https://zenodo.org/records/17276912
BgtE-5732_p_ranked_0.pdb	Blumeria graminis f.sp. tritici	https://zenodo.org/records/17276912
BgtE-5738_p_ranked_0.pdb	Blumeria graminis f.sp. tritici	https://zenodo.org/records/17276912
BgtE-5740_p_ranked_0.pdb	Blumeria graminis f.sp. tritici	https://zenodo.org/records/17276912
BgtE-5743_p_ranked_0.pdb	Blumeria graminis f.sp. tritici	https://zenodo.org/records/17276912
BgtE-5745_p_ranked_0.pdb	Blumeria graminis f.sp. tritici	https://zenodo.org/records/17276912
BgtE-5747_p_ranked_0.pdb	Blumeria graminis f.sp. tritici	https://zenodo.org/records/17276912
BgtE-5754_p_ranked_0.pdb	Blumeria graminis f.sp. tritici	https://zenodo.org/records/17276912
BgtE-5757_p_ranked_0.pdb	Blumeria graminis f.sp. tritici	https://zenodo.org/records/17276912
BgtE-5763-3_p_ranked_0.pdb	Blumeria graminis f.sp. tritici	https://zenodo.org/records/17276912
BgtE-5764_p_ranked_0.pdb	Blumeria graminis f.sp. tritici	https://zenodo.org/records/17276912
BgtE-5765_p_ranked_0.pdb	Blumeria graminis f.sp. tritici	https://zenodo.org/records/17276912
BgtE-5769_p_ranked_0.pdb	Blumeria graminis f.sp. tritici	https://zenodo.org/records/17276912
BgtE-5778_p_ranked_0.pdb	Blumeria graminis f.sp. tritici	https://zenodo.org/records/17276912
BgtE-5780_p_ranked_0.pdb	Blumeria graminis f.sp. tritici	https://zenodo.org/records/17276912
BgtE-5781_p_ranked_0.pdb	Blumeria graminis f.sp. tritici	https://zenodo.org/records/17276912
BgtE-5782_p_ranked_0.pdb	Blumeria graminis f.sp. tritici	https://zenodo.org/records/17276912
BgtE-5783_p_ranked_0.pdb	Blumeria graminis f.sp. tritici	https://zenodo.org/records/17276912
BgtE-5784_p_ranked_0.pdb	Blumeria graminis f.sp. tritici	https://zenodo.org/records/17276912
BgtE-5791_p_ranked_0.pdb	Blumeria graminis f.sp. tritici	https://zenodo.org/records/17276912
BgtE-5816_p_ranked_0.pdb	Blumeria graminis f.sp. tritici	https://zenodo.org/records/17276912
BgtE-5818_p_ranked_0.pdb	Blumeria graminis f.sp. tritici	https://zenodo.org/records/17276912
BgtE-5820_p_ranked_0.pdb	Blumeria graminis f.sp. tritici	https://zenodo.org/records/17276912
BgtE-5822_p_ranked_0.pdb	Blumeria graminis f.sp. tritici	https://zenodo.org/records/17276912
BgtE-5826_p_ranked_0.pdb	Blumeria graminis f.sp. tritici	https://zenodo.org/records/17276912
BgtE-5827_p_ranked_0.pdb	Blumeria graminis f.sp. tritici	https://zenodo.org/records/17276912
BgtE-5829_p_ranked_0.pdb	Blumeria graminis f.sp. tritici	https://zenodo.org/records/17276912
BgtE-5836_p_ranked_0.pdb	Blumeria graminis f.sp. tritici	https://zenodo.org/records/17276912
BgtE-5838_p_ranked_0.pdb	Blumeria graminis f.sp. tritici	https://zenodo.org/records/17276912
BgtE-5839_p_ranked_0.pdb	Blumeria graminis f.sp. tritici	https://zenodo.org/records/17276912
BgtE-5842_p_ranked_0.pdb	Blumeria graminis f.sp. tritici	https://zenodo.org/records/17276912
BgtE-5843_p_ranked_0.pdb	Blumeria graminis f.sp. tritici	https://zenodo.org/records/17276912
BgtE-5845_p_ranked_0.pdb	Blumeria graminis f.sp. tritici	https://zenodo.org/records/17276912
BgtE-5846_p_ranked_0.pdb	Blumeria graminis f.sp. tritici	https://zenodo.org/records/17276912
BgtE-5850_p_ranked_0.pdb	Blumeria graminis f.sp. tritici	https://zenodo.org/records/17276912
BgtE-5858_p_ranked_0.pdb	Blumeria graminis f.sp. tritici	https://zenodo.org/records/17276912
BgtE-5861_p_ranked_0.pdb	Blumeria graminis f.sp. tritici	https://zenodo.org/records/17276912
BgtE-5862_p_ranked_0.pdb	Blumeria graminis f.sp. tritici	https://zenodo.org/records/17276912
BgtE-5867_p_ranked_0.pdb	Blumeria graminis f.sp. tritici	https://zenodo.org/records/17276912
BgtE-5880_p_ranked_0.pdb	Blumeria graminis f.sp. tritici	https://zenodo.org/records/17276912
BgtE-5883_p_ranked_0.pdb	Blumeria graminis f.sp. tritici	https://zenodo.org/records/17276912
BgtE-5888_p_ranked_0.pdb	Blumeria graminis f.sp. tritici	https://zenodo.org/records/17276912
BgtE-5889_p_ranked_0.pdb	Blumeria graminis f.sp. tritici	https://zenodo.org/records/17276912
BgtE-5891_p_ranked_0.pdb	Blumeria graminis f.sp. tritici	https://zenodo.org/records/17276912
BgtE-5901_p_ranked_0.pdb	Blumeria graminis f.sp. tritici	https://zenodo.org/records/17276912
BgtE-5906_p_ranked_0.pdb	Blumeria graminis f.sp. tritici	https://zenodo.org/records/17276912
BgtE-5909_p_ranked_0.pdb	Blumeria graminis f.sp. tritici	https://zenodo.org/records/17276912
BgtE-5912_p_ranked_0.pdb	Blumeria graminis f.sp. tritici	https://zenodo.org/records/17276912
BgtE-5913_p_ranked_0.pdb	Blumeria graminis f.sp. tritici	https://zenodo.org/records/17276912
BgtE-5918_p_ranked_0.pdb	Blumeria graminis f.sp. tritici	https://zenodo.org/records/17276912
BgtE-5919_p_ranked_0.pdb	Blumeria graminis f.sp. tritici	https://zenodo.org/records/17276912
BgtE-5921_p_ranked_0.pdb	Blumeria graminis f.sp. tritici	https://zenodo.org/records/17276912
BgtE-5922_p_ranked_0.pdb	Blumeria graminis f.sp. tritici	https://zenodo.org/records/17276912
BgtE-5923_p_ranked_0.pdb	Blumeria graminis f.sp. tritici	https://zenodo.org/records/17276912
BgtE-5924_p_ranked_0.pdb	Blumeria graminis f.sp. tritici	https://zenodo.org/records/17276912
BgtE-5927_p_ranked_0.pdb	Blumeria graminis f.sp. tritici	https://zenodo.org/records/17276912
BgtE-5929_p_ranked_0.pdb	Blumeria graminis f.sp. tritici	https://zenodo.org/records/17276912
BgtE-5936_p_ranked_0.pdb	Blumeria graminis f.sp. tritici	https://zenodo.org/records/17276912
BgtE-5944_p_ranked_0.pdb	Blumeria graminis f.sp. tritici	https://zenodo.org/records/17276912
BgtE-5953_p_ranked_0.pdb	Blumeria graminis f.sp. tritici	https://zenodo.org/records/17276912
BgtE-5963_p_ranked_0.pdb	Blumeria graminis f.sp. tritici	https://zenodo.org/records/17276912
BgtE-5964_p_ranked_0.pdb	Blumeria graminis f.sp. tritici	https://zenodo.org/records/17276912
BgtE-5965_p_ranked_0.pdb	Blumeria graminis f.sp. tritici	https://zenodo.org/records/17276912
BgtE-5966_p_ranked_0.pdb	Blumeria graminis f.sp. tritici	https://zenodo.org/records/17276912
BgtE-5967_p_ranked_0.pdb	Blumeria graminis f.sp. tritici	https://zenodo.org/records/17276912
BgtE-5973_p_ranked_0.pdb	Blumeria graminis f.sp. tritici	https://zenodo.org/records/17276912
BgtE-5974_p_ranked_0.pdb	Blumeria graminis f.sp. tritici	https://zenodo.org/records/17276912
BgtE-5979_p_ranked_0.pdb	Blumeria graminis f.sp. tritici	https://zenodo.org/records/17276912
BgtE-5980_p_ranked_0.pdb	Blumeria graminis f.sp. tritici	https://zenodo.org/records/17276912
BgtE-5981_p_ranked_0.pdb	Blumeria graminis f.sp. tritici	https://zenodo.org/records/17276912
BgtE-5982_p_ranked_0.pdb	Blumeria graminis f.sp. tritici	https://zenodo.org/records/17276912
BgtE-5984_p_ranked_0.pdb	Blumeria graminis f.sp. tritici	https://zenodo.org/records/17276912
BgtE-5985_p_ranked_0.pdb	Blumeria graminis f.sp. tritici	https://zenodo.org/records/17276912
BgtE-5989_p_ranked_0.pdb	Blumeria graminis f.sp. tritici	https://zenodo.org/records/17276912
BgtE-5991_p_ranked_0.pdb	Blumeria graminis f.sp. tritici	https://zenodo.org/records/17276912
BgtE-5992_p_ranked_0.pdb	Blumeria graminis f.sp. tritici	https://zenodo.org/records/17276912
BgtE-5993_p_ranked_0.pdb	Blumeria graminis f.sp. tritici	https://zenodo.org/records/17276912
BgtE-5995_p_ranked_0.pdb	Blumeria graminis f.sp. tritici	https://zenodo.org/records/17276912
BgtE-5996_p_ranked_0.pdb	Blumeria graminis f.sp. tritici	https://zenodo.org/records/17276912
BgtE-5998_p_ranked_0.pdb	Blumeria graminis f.sp. tritici	https://zenodo.org/records/17276912
BgtE-5999_p_ranked_0.pdb	Blumeria graminis f.sp. tritici	https://zenodo.org/records/17276912
BgtE-6000_p_ranked_0.pdb	Blumeria graminis f.sp. tritici	https://zenodo.org/records/17276912
BgtE-6002_p_ranked_0.pdb	Blumeria graminis f.sp. tritici	https://zenodo.org/records/17276912
BgtE-6004_p_ranked_0.pdb	Blumeria graminis f.sp. tritici	https://zenodo.org/records/17276912
BgtE-6014_p_ranked_0.pdb	Blumeria graminis f.sp. tritici	https://zenodo.org/records/17276912
BgtE-6023_p_ranked_0.pdb	Blumeria graminis f.sp. tritici	https://zenodo.org/records/17276912
BgtE-6030_p_ranked_0.pdb	Blumeria graminis f.sp. tritici	https://zenodo.org/records/17276912
BgtE-6031_p_ranked_0.pdb	Blumeria graminis f.sp. tritici	https://zenodo.org/records/17276912
BgtE-6032_p_ranked_0.pdb	Blumeria graminis f.sp. tritici	https://zenodo.org/records/17276912
BgtE-6034_p_ranked_0.pdb	Blumeria graminis f.sp. tritici	https://zenodo.org/records/17276912
BgtE-6035_p_ranked_0.pdb	Blumeria graminis f.sp. tritici	https://zenodo.org/records/17276912
BgtE-6037_p_ranked_0.pdb	Blumeria graminis f.sp. tritici	https://zenodo.org/records/17276912
BgtE-6051_p_ranked_0.pdb	Blumeria graminis f.sp. tritici	https://zenodo.org/records/17276912
BgtE-6054_p_ranked_0.pdb	Blumeria graminis f.sp. tritici	https://zenodo.org/records/17276912
Bgt_BCG-10_p_ranked_0.pdb	Blumeria graminis f.sp. tritici	https://zenodo.org/records/17276912
Bgt_BCG-11_p_ranked_0.pdb	Blumeria graminis f.sp. tritici	https://zenodo.org/records/17276912
Bgt_BCG-12_p_ranked_0.pdb	Blumeria graminis f.sp. tritici	https://zenodo.org/records/17276912
Bgt_BCG-13_p_ranked_0.pdb	Blumeria graminis f.sp. tritici	https://zenodo.org/records/17276912
Bgt_BCG-14_p_ranked_0.pdb	Blumeria graminis f.sp. tritici	https://zenodo.org/records/17276912
Bgt_BCG-1_p_ranked_0.pdb	Blumeria graminis f.sp. tritici	https://zenodo.org/records/17276912
Bgt_BCG-2_p_ranked_0.pdb	Blumeria graminis f.sp. tritici	https://zenodo.org/records/17276912
Bgt_BCG-3_p_ranked_0.pdb	Blumeria graminis f.sp. tritici	https://zenodo.org/records/17276912
Bgt_BCG-4_p_ranked_0.pdb	Blumeria graminis f.sp. tritici	https://zenodo.org/records/17276912
Bgt_BCG-5_p_ranked_0.pdb	Blumeria graminis f.sp. tritici	https://zenodo.org/records/17276912
Bgt_BCG-6_p_ranked_0.pdb	Blumeria graminis f.sp. tritici	https://zenodo.org/records/17276912
Bgt_BCG-7_p_ranked_0.pdb	Blumeria graminis f.sp. tritici	https://zenodo.org/records/17276912
Bgt_BCG-8_p_ranked_0.pdb	Blumeria graminis f.sp. tritici	https://zenodo.org/records/17276912
Bgt_BCG-9_p_ranked_0.pdb	Blumeria graminis f.sp. tritici	https://zenodo.org/records/17276912
Bgt_avrF2_10_p_ranked_0.pdb	Blumeria graminis f.sp. tritici	https://zenodo.org/records/17276912
Bgt_avrF2_11_p_ranked_0.pdb	Blumeria graminis f.sp. tritici	https://zenodo.org/records/17276912
Bgt_avrF2_12_p_ranked_0.pdb	Blumeria graminis f.sp. tritici	https://zenodo.org/records/17276912
Bgt_avrF2_13_p_ranked_0.pdb	Blumeria graminis f.sp. tritici	https://zenodo.org/records/17276912
Bgt_avrF2_15_p_ranked_0.pdb	Blumeria graminis f.sp. tritici	https://zenodo.org/records/17276912
Bgt_avrF2_16_p_ranked_0.pdb	Blumeria graminis f.sp. tritici	https://zenodo.org/records/17276912
Bgt_avrF2_17_p_ranked_0.pdb	Blumeria graminis f.sp. tritici	https://zenodo.org/records/17276912
Bgt_avrF2_1_p_ranked_0.pdb	Blumeria graminis f.sp. tritici	https://zenodo.org/records/17276912
Bgt_avrF2_20-2_p_ranked_0.pdb	Blumeria graminis f.sp. tritici	https://zenodo.org/records/17276912
Bgt_avrF2_20_p_ranked_0.pdb	Blumeria graminis f.sp. tritici	https://zenodo.org/records/17276912
Bgt_avrF2_22_p_ranked_0.pdb	Blumeria graminis f.sp. tritici	https://zenodo.org/records/17276912
Bgt_avrF2_23_p_ranked_0.pdb	Blumeria graminis f.sp. tritici	https://zenodo.org/records/17276912
Bgt_avrF2_24_p_ranked_0.pdb	Blumeria graminis f.sp. tritici	https://zenodo.org/records/17276912
Bgt_avrF2_2_p_ranked_0.pdb	Blumeria graminis f.sp. tritici	https://zenodo.org/records/17276912
Bgt_avrF2_3_p_ranked_0.pdb	Blumeria graminis f.sp. tritici	https://zenodo.org/records/17276912
Bgt_avrF2_6_p_ranked_0.pdb	Blumeria graminis f.sp. tritici	https://zenodo.org/records/17276912
Bgt_avrF2_7_p_ranked_0.pdb	Blumeria graminis f.sp. tritici	https://zenodo.org/records/17276912
Bgt_avrF2_8_p_ranked_0.pdb	Blumeria graminis f.sp. tritici	https://zenodo.org/records/17276912
Bgt_avrF2_9_p_ranked_0.pdb	Blumeria graminis f.sp. tritici	https://zenodo.org/records/17276912
