# Supplementary material for: Dual recognition of structurally unrelated mildew effectors underlies the broad-spectrum resistance of Pm3e in wheat
Source: Nat Commun. 2026 May 2;17:5955. doi: 10.1038/s41467-026-72199-w (PMC13342611; doi:10.1038/s41467-026-72199-w)
Supplement: Supplementary file 6 — Supplementary Dataset 4 [file 41467_2026_72199_MOESM6_ESM.xlsx]

## Sheet: 3E
Figure 3E
	Mean	Standard deviation
Pm3e-HA + BgtE-5754-A6	2380.35	1485.68
Pm3e-HA + BgtE-5754-V1	355.497	341.514
Pm3e-HA + BgtE-5754-A1	15902.3	6486.58
Pm3e-HA + BgtE-5754-V2	264.063	316.208
Pm3e-HA + BgtE-5754-A5	14753.1	8084.52
Pm3e-HA + BgtE-5754-A3	15451	8755.79
Pm3e-HA + BgtE-5754-A2	18040.9	8929.16
Pm3e-HA + BgtE-5754-V3	283.232	311.735
Pm3e-HA + BgtE-5754-V4	477.933	449.251
Pm3e-HA + BgtE-5754-A4	17057.1	10350.2
Pm3e-HA + BgtE-5754-V5	392.638	468.627
Pm3e-HA + GUS	434.813	212.642
Dunn's Test of Multiple Comparisons, p.adjust.method = "BH", two-sided
Group 1	Group 2	Sample count Group 1	Sample count Group 2	Mean ranks difference	Mean rank Group 1	Mean rank Group 2	Statistic (z)	P-value	Adjusted P-value
Pm3e-HA + BgtE-5754-A6	Pm3e-HA + BgtE-5754-V1	18	18	-60.2778	115.833	55.5556	-2.89343	0.00381064	0.00718578
Pm3e-HA + BgtE-5754-A6	Pm3e-HA + BgtE-5754-A1	18	18	55.6667	115.833	171.5	2.67209	0.00753814	0.0134464
Pm3e-HA + BgtE-5754-A6	Pm3e-HA + BgtE-5754-V2	18	18	-70.1667	115.833	45.6667	-3.36811	0.00075686	0.00156102
Pm3e-HA + BgtE-5754-A6	Pm3e-HA + BgtE-5754-A5	18	18	51.4444	115.833	167.278	2.46941	0.0135335	0.0223303
Pm3e-HA + BgtE-5754-A6	Pm3e-HA + BgtE-5754-A3	18	18	51.8889	115.833	167.722	2.49075	0.0127475	0.0221404
Pm3e-HA + BgtE-5754-A6	Pm3e-HA + BgtE-5754-A2	18	18	61.0556	115.833	176.889	2.93076	0.00338133	0.00656377
Pm3e-HA + BgtE-5754-A6	Pm3e-HA + BgtE-5754-V3	18	18	-70.1667	115.833	45.6667	-3.36811	0.00075686	0.00156102
Pm3e-HA + BgtE-5754-A6	Pm3e-HA + BgtE-5754-V4	18	18	-51.5556	115.833	64.2778	-2.47475	0.0133331	0.0223303
Pm3e-HA + BgtE-5754-A6	Pm3e-HA + BgtE-5754-A4	18	18	56.0556	115.833	171.889	2.69075	0.0071291	0.01307
Pm3e-HA + BgtE-5754-A6	Pm3e-HA + BgtE-5754-V5	18	18	-63.8333	115.833	52	-3.0641	0.00218327	0.00436655
Pm3e-HA + BgtE-5754-A6	Pm3e-HA + GUS	18	18	-48.1111	115.833	67.7222	-2.30941	0.020921	0.0336777
Pm3e-HA + BgtE-5754-V1	Pm3e-HA + BgtE-5754-A1	18	18	115.944	55.5556	171.5	5.56551	2.61385e-08	1.07821e-07
Pm3e-HA + BgtE-5754-V1	Pm3e-HA + BgtE-5754-V2	18	18	-9.88889	55.5556	45.6667	-0.474682	0.635014	0.834122
Pm3e-HA + BgtE-5754-V1	Pm3e-HA + BgtE-5754-A5	18	18	111.722	55.5556	167.278	5.36284	8.19243e-08	2.57477e-07
Pm3e-HA + BgtE-5754-V1	Pm3e-HA + BgtE-5754-A3	18	18	112.167	55.5556	167.722	5.38417	7.27788e-08	2.4017e-07
Pm3e-HA + BgtE-5754-V1	Pm3e-HA + BgtE-5754-A2	18	18	121.333	55.5556	176.889	5.82419	5.73915e-09	3.15653e-08
Pm3e-HA + BgtE-5754-V1	Pm3e-HA + BgtE-5754-V3	18	18	-9.88889	55.5556	45.6667	-0.474682	0.635014	0.834122
Pm3e-HA + BgtE-5754-V1	Pm3e-HA + BgtE-5754-V4	18	18	8.72222	55.5556	64.2778	0.41868	0.67545	0.841126
Pm3e-HA + BgtE-5754-V1	Pm3e-HA + BgtE-5754-A4	18	18	116.333	55.5556	171.889	5.58418	2.34807e-08	1.03315e-07
Pm3e-HA + BgtE-5754-V1	Pm3e-HA + BgtE-5754-V5	18	18	-3.55556	55.5556	52	-0.170672	0.864482	0.910043
Pm3e-HA + BgtE-5754-V1	Pm3e-HA + GUS	18	18	12.1667	55.5556	67.7222	0.584019	0.559208	0.768911
Pm3e-HA + BgtE-5754-A1	Pm3e-HA + BgtE-5754-V2	18	18	-125.833	171.5	45.6667	-6.04019	1.5393e-09	1.69323e-08
Pm3e-HA + BgtE-5754-A1	Pm3e-HA + BgtE-5754-A5	18	18	-4.22222	171.5	167.278	-0.202673	0.839391	0.910043
Pm3e-HA + BgtE-5754-A1	Pm3e-HA + BgtE-5754-A3	18	18	-3.77778	171.5	167.722	-0.181339	0.856101	0.910043
Pm3e-HA + BgtE-5754-A1	Pm3e-HA + BgtE-5754-A2	18	18	5.38889	171.5	176.889	0.258675	0.795886	0.910043
Pm3e-HA + BgtE-5754-A1	Pm3e-HA + BgtE-5754-V3	18	18	-125.833	171.5	45.6667	-6.04019	1.5393e-09	1.69323e-08
Pm3e-HA + BgtE-5754-A1	Pm3e-HA + BgtE-5754-V4	18	18	-107.222	171.5	64.2778	-5.14683	2.64923e-07	7.28539e-07
Pm3e-HA + BgtE-5754-A1	Pm3e-HA + BgtE-5754-A4	18	18	0.388889	171.5	171.889	0.0186673	0.985107	1
Pm3e-HA + BgtE-5754-A1	Pm3e-HA + BgtE-5754-V5	18	18	-119.5	171.5	52	-5.73618	9.68337e-09	4.56502e-08
Pm3e-HA + BgtE-5754-A1	Pm3e-HA + GUS	18	18	-103.778	171.5	67.7222	-4.98149	6.30957e-07	1.60166e-06
Pm3e-HA + BgtE-5754-V2	Pm3e-HA + BgtE-5754-A5	18	18	121.611	45.6667	167.278	5.83752	5.29835e-09	3.15653e-08
Pm3e-HA + BgtE-5754-V2	Pm3e-HA + BgtE-5754-A3	18	18	122.056	45.6667	167.722	5.85885	4.66072e-09	3.15653e-08
Pm3e-HA + BgtE-5754-V2	Pm3e-HA + BgtE-5754-A2	18	18	131.222	45.6667	176.889	6.29887	2.99827e-10	9.89428e-09
Pm3e-HA + BgtE-5754-V2	Pm3e-HA + BgtE-5754-V3	18	18	0	45.6667	45.6667	0	1	1
Pm3e-HA + BgtE-5754-V2	Pm3e-HA + BgtE-5754-V4	18	18	18.6111	45.6667	64.2778	0.893362	0.371663	0.545106
Pm3e-HA + BgtE-5754-V2	Pm3e-HA + BgtE-5754-A4	18	18	126.222	45.6667	171.889	6.05886	1.37089e-09	1.69323e-08
Pm3e-HA + BgtE-5754-V2	Pm3e-HA + BgtE-5754-V5	18	18	6.33333	45.6667	52	0.30401	0.76112	0.910043
Pm3e-HA + BgtE-5754-V2	Pm3e-HA + GUS	18	18	22.0556	45.6667	67.7222	1.0587	0.289736	0.444711
Pm3e-HA + BgtE-5754-A5	Pm3e-HA + BgtE-5754-A3	18	18	0.444444	167.278	167.722	0.021334	0.982979	1
Pm3e-HA + BgtE-5754-A5	Pm3e-HA + BgtE-5754-A2	18	18	9.61111	167.278	176.889	0.461348	0.644549	0.834122
Pm3e-HA + BgtE-5754-A5	Pm3e-HA + BgtE-5754-V3	18	18	-121.611	167.278	45.6667	-5.83752	5.29835e-09	3.15653e-08
Pm3e-HA + BgtE-5754-A5	Pm3e-HA + BgtE-5754-V4	18	18	-103	167.278	64.2778	-4.94416	7.64736e-07	1.80259e-06
Pm3e-HA + BgtE-5754-A5	Pm3e-HA + BgtE-5754-A4	18	18	4.61111	167.278	171.889	0.22134	0.824827	0.910043
Pm3e-HA + BgtE-5754-A5	Pm3e-HA + BgtE-5754-V5	18	18	-115.278	167.278	52	-5.53351	3.13884e-08	1.15091e-07
Pm3e-HA + BgtE-5754-A5	Pm3e-HA + GUS	18	18	-99.5556	167.278	67.7222	-4.77882	1.76327e-06	3.8792e-06
Pm3e-HA + BgtE-5754-A3	Pm3e-HA + BgtE-5754-A2	18	18	9.16667	167.722	176.889	0.440014	0.659927	0.8376
Pm3e-HA + BgtE-5754-A3	Pm3e-HA + BgtE-5754-V3	18	18	-122.056	167.722	45.6667	-5.85885	4.66072e-09	3.15653e-08
Pm3e-HA + BgtE-5754-A3	Pm3e-HA + BgtE-5754-V4	18	18	-103.444	167.722	64.2778	-4.96549	6.8527e-07	1.67511e-06
Pm3e-HA + BgtE-5754-A3	Pm3e-HA + BgtE-5754-A4	18	18	4.16667	167.722	171.889	0.200006	0.841476	0.910043
Pm3e-HA + BgtE-5754-A3	Pm3e-HA + BgtE-5754-V5	18	18	-115.722	167.722	52	-5.55484	2.77859e-08	1.07875e-07
Pm3e-HA + BgtE-5754-A3	Pm3e-HA + GUS	18	18	-100	167.722	67.7222	-4.80015	1.58544e-06	3.60824e-06
Pm3e-HA + BgtE-5754-A2	Pm3e-HA + BgtE-5754-V3	18	18	-131.222	176.889	45.6667	-6.29887	2.99827e-10	9.89428e-09
Pm3e-HA + BgtE-5754-A2	Pm3e-HA + BgtE-5754-V4	18	18	-112.611	176.889	64.2778	-5.40551	6.46256e-08	2.24489e-07
Pm3e-HA + BgtE-5754-A2	Pm3e-HA + BgtE-5754-A4	18	18	-5	176.889	171.889	-0.240008	0.810324	0.910043
Pm3e-HA + BgtE-5754-A2	Pm3e-HA + BgtE-5754-V5	18	18	-124.889	176.889	52	-5.99486	2.03663e-09	1.92025e-08
Pm3e-HA + BgtE-5754-A2	Pm3e-HA + GUS	18	18	-109.167	176.889	67.7222	-5.24017	1.60431e-07	4.81292e-07
Pm3e-HA + BgtE-5754-V3	Pm3e-HA + BgtE-5754-V4	18	18	18.6111	45.6667	64.2778	0.893362	0.371663	0.545106
Pm3e-HA + BgtE-5754-V3	Pm3e-HA + BgtE-5754-A4	18	18	126.222	45.6667	171.889	6.05886	1.37089e-09	1.69323e-08
Pm3e-HA + BgtE-5754-V3	Pm3e-HA + BgtE-5754-V5	18	18	6.33333	45.6667	52	0.30401	0.76112	0.910043
Pm3e-HA + BgtE-5754-V3	Pm3e-HA + GUS	18	18	22.0556	45.6667	67.7222	1.0587	0.289736	0.444711
Pm3e-HA + BgtE-5754-V4	Pm3e-HA + BgtE-5754-A4	18	18	107.611	64.2778	171.889	5.1655	2.39799e-07	6.88118e-07
Pm3e-HA + BgtE-5754-V4	Pm3e-HA + BgtE-5754-V5	18	18	-12.2778	64.2778	52	-0.589352	0.555625	0.768911
Pm3e-HA + BgtE-5754-V4	Pm3e-HA + GUS	18	18	3.44444	64.2778	67.7222	0.165339	0.868677	0.910043
Pm3e-HA + BgtE-5754-A4	Pm3e-HA + BgtE-5754-V5	18	18	-119.889	171.889	52	-5.75485	8.67183e-09	4.40262e-08
Pm3e-HA + BgtE-5754-A4	Pm3e-HA + GUS	18	18	-104.167	171.889	67.7222	-5.00016	5.72828e-07	1.51226e-06
Pm3e-HA + BgtE-5754-V5	Pm3e-HA + GUS	18	18	15.7222	52	67.7222	0.754691	0.450435	0.646276

## Sheet: 7
Figure 7A,7B
	Mean	Standard deviation
Pm3d#1/Pm3e#2	77.7777777777778	15.5508863207046
Pm3d#1	0	0
Wilcoxon rank-sum test, two-sided
Group 1	Group 2	Sample count Group 1	Sample count Group 2	Mean ranks difference	Mean rank Group 1	Mean rank Group 2	Statistic (z)	P-value
Pm3d#1/Pm3e#2	Pm3d#1	18	18	-18	27.5	9.5	-5.52122	3.36653831390638e-08
	Mean	Standard deviation
Pm3d#1/Pm3e#2	31.1111111111111	17.1117052778599
Pm3e#2	8.88888888888889	8.3235236379573
Wilcoxon rank-sum test, two-sided
Group 1	Group 2	Sample count Group 1	Sample count Group 2	Mean ranks difference	Mean rank Group 1	Mean rank Group 2	Statistic (z)	P-value
Pm3d#1/Pm3e#2	Pm3e#2	18	18	-13.6111111111111	25.3055555555556	11.6944444444444	-3.95888765056647	7.52996456234569e-05
Figure 7C
	Mean	Standard deviation
Pm3d-HA + BgtE-20069b_S74T-mRFP + GUS	5500.45	3219.94
Pm3d-HA + BgtE-20069b_S74T-mRFP + Pm3e-HA	2592.2	1524.93
Paired Wilcoxon Signed-Rank Test, two-sided
Group 1	Group 2	Sample count Group 1	Sample count Group 2	statstic (W)	P-value	Confidence Interval Low	Confidence Interval High	Method
Pm3d-HA + BgtE-20069b_S74T-mRFP + GUS	Pm3d-HA + BgtE-20069b_S74T-mRFP + Pm3e-HA	18	18	168	3.81e-05	1646.03	3937.88	Wilcoxon
	Mean	Standard deviation
Pm3d-HA + BgtE_20069a_mRFP + GUS	2265.67477777778	1489.41409734565
Pm3d-HA + BgtE_20069a_mRFP + Pm3e-HA	1028.06544444444	957.582480867696
Paired Wilcoxon Signed-Rank Test, two-sided
Group 1	Group 2	Sample count Group 1	Sample count Group 2	statstic (W)	P-value	Confidence Interval Low	Confidence Interval High	Method
Pm3d-HA + BgtE_20069a_mRFP + GUS	Pm3d-HA + BgtE_20069a_mRFP + Pm3e-HA	18	18	166	7.63e-05	694.725	1764.17	Wilcoxon
	Mean	Standard deviation
Pm3e-HA + BgtE-5754-A1 + GUS	4287.8	2280.02
Pm3e-HA + BgtE-5754-A1 + Pm3d-HA	2626.89	1267.77
Paired Wilcoxon Signed-Rank Test, two-sided
Group 1	Group 2	Sample count Group 1	Sample count Group 2	statstic (W)	P-value	Confidence Interval Low	Confidence Interval High	Method
Pm3e-HA + BgtE-5754-A1 + GUS	Pm3e-HA + BgtE-5754-A1 + Pm3d-HA	18	18	170	1.53e-05	826.274	2534.17	Wilcoxon
Figure 7D
	Mean	Standard deviation
Pm3CS-HA	162.197	232.817
Pm3_Ch12-HA	8738.78	5019.64
Pm3_Ch16-HA	6585.31	3245.06
Pm3d-HA	255.914	222.332
Pm3e-HA	7262.86	5276.07
enhPm3_Ch12-HA	12581	8419.2
enhPm3_Ch16-HA	10419.7	7249.25
Dunn's Test of Multiple Comparisons, p.adjust.method = "BH", two-sided
Group 1	Group 2	Sample count Group 1	Sample count Group 2	Mean ranks difference	Mean rank Group 1	Mean rank Group 2	Statistic (z)	P-value	Adjusted P-value
enhPm3_Ch12-HA	enhPm3_Ch16-HA	18	18	-9.66667	94.9444	85.2778	-0.794148	0.427109	0.498294
enhPm3_Ch12-HA	Pm3_Ch12-HA	18	18	-12.1667	94.9444	82.7778	-0.999531	0.317537	0.444552
enhPm3_Ch12-HA	Pm3_Ch16-HA	18	18	-22.8333	94.9444	72.1111	-1.87583	0.0606783	0.111791
enhPm3_Ch12-HA	Pm3CS-HA	18	18	-78.8889	94.9444	16.0556	-6.48098	9.11296e-11	1.91372e-09
enhPm3_Ch12-HA	Pm3d-HA	18	18	-74	94.9444	20.9444	-6.07934	1.20678e-09	1.26712e-08
enhPm3_Ch12-HA	Pm3e-HA	18	18	-22.5556	94.9444	72.3889	-1.85301	0.0638806	0.111791
enhPm3_Ch16-HA	Pm3_Ch12-HA	18	18	-2.5	85.2778	82.7778	-0.205383	0.837273	0.879136
enhPm3_Ch16-HA	Pm3_Ch16-HA	18	18	-13.1667	85.2778	72.1111	-1.08168	0.279393	0.434493
enhPm3_Ch16-HA	Pm3CS-HA	18	18	-69.2222	85.2778	16.0556	-5.68683	1.29419e-08	9.05932e-08
enhPm3_Ch16-HA	Pm3d-HA	18	18	-64.3333	85.2778	20.9444	-5.28519	1.25573e-07	5.27405e-07
enhPm3_Ch16-HA	Pm3e-HA	18	18	-12.8889	85.2778	72.3889	-1.05886	0.289662	0.434493
Pm3_Ch12-HA	Pm3_Ch16-HA	18	18	-10.6667	82.7778	72.1111	-0.876301	0.380866	0.485956
Pm3_Ch12-HA	Pm3CS-HA	18	18	-66.7222	82.7778	16.0556	-5.48145	4.2186e-08	2.21477e-07
Pm3_Ch12-HA	Pm3d-HA	18	18	-61.8333	82.7778	20.9444	-5.07981	3.77814e-07	1.32235e-06
Pm3_Ch12-HA	Pm3e-HA	18	18	-10.3889	82.7778	72.3889	-0.853481	0.393393	0.485956
Pm3_Ch16-HA	Pm3CS-HA	18	18	-56.0556	72.1111	16.0556	-4.60515	4.12177e-06	1.08196e-05
Pm3_Ch16-HA	Pm3d-HA	18	18	-51.1667	72.1111	20.9444	-4.20351	2.6281e-05	5.51901e-05
Pm3_Ch16-HA	Pm3e-HA	18	18	0.277778	72.1111	72.3889	0.0228203	0.981794	0.981794
Pm3CS-HA	Pm3d-HA	18	18	4.88889	16.0556	20.9444	0.401638	0.68795	0.760366
Pm3CS-HA	Pm3e-HA	18	18	56.3333	16.0556	72.3889	4.62797	3.69274e-06	1.08196e-05
Pm3d-HA	Pm3e-HA	18	18	51.4444	20.9444	72.3889	4.22633	2.37535e-05	5.51901e-05
Figure 7E
	Mean	Standard deviation
Pm3CS-HA	229.454	212.767
Pm3_Ch12-HA	11668.7	6412.62
Pm3_Ch16-HA	12096.7	4861.83
Pm3d-HA	14232.1	4744.64
Pm3e-HA	7280.21	3206.82
enhPm3_Ch12-HA	15895.9	5875.05
enhPm3_Ch16-HA	18352.2	7573.26
Dunn's Test of Multiple Comparisons, p.adjust.method = "BH", two-sided
Group 1	Group 2	Sample count Group 1	Sample count Group 2	Mean ranks difference	Mean rank Group 1	Mean rank Group 2	Statistic (z)	P-value	Adjusted P-value
enhPm3_Ch12-HA	enhPm3_Ch16-HA	18	18	7.94444	87.5556	95.5	0.652662	0.513974	0.568077
enhPm3_Ch12-HA	Pm3_Ch12-HA	18	18	-23.9444	87.5556	63.6111	-1.96711	0.0491701	0.0737551
enhPm3_Ch12-HA	Pm3_Ch16-HA	18	18	-18.7778	87.5556	68.7778	-1.54266	0.122914	0.17208
enhPm3_Ch12-HA	Pm3CS-HA	18	18	-78.0556	87.5556	9.5	-6.41252	1.43136e-10	1.50293e-09
enhPm3_Ch12-HA	Pm3d-HA	18	18	-7.33333	87.5556	80.2222	-0.602457	0.54687	0.574213
enhPm3_Ch12-HA	Pm3e-HA	18	18	-48.2222	87.5556	39.3333	-3.96161	7.44454e-05	0.000223336
enhPm3_Ch16-HA	Pm3_Ch12-HA	18	18	-31.8889	95.5	63.6111	-2.61978	0.00879876	0.0205304
enhPm3_Ch16-HA	Pm3_Ch16-HA	18	18	-26.7222	95.5	68.7778	-2.19532	0.0281408	0.0492465
enhPm3_Ch16-HA	Pm3CS-HA	18	18	-86	95.5	9.5	-7.06518	1.60409e-12	3.36858e-11
enhPm3_Ch16-HA	Pm3d-HA	18	18	-15.2778	95.5	80.2222	-1.25512	0.209436	0.258714
enhPm3_Ch16-HA	Pm3e-HA	18	18	-56.1667	95.5	39.3333	-4.61427	3.94471e-06	1.65678e-05
Pm3_Ch12-HA	Pm3_Ch16-HA	18	18	5.16667	63.6111	68.7778	0.424458	0.671231	0.671231
Pm3_Ch12-HA	Pm3CS-HA	18	18	-54.1111	63.6111	9.5	-4.4454	8.7727e-06	3.07045e-05
Pm3_Ch12-HA	Pm3d-HA	18	18	16.6111	63.6111	80.2222	1.36466	0.172361	0.226224
Pm3_Ch12-HA	Pm3e-HA	18	18	-24.2778	63.6111	39.3333	-1.9945	0.0460976	0.0737551
Pm3_Ch16-HA	Pm3CS-HA	18	18	-59.2778	68.7778	9.5	-4.86986	1.11676e-06	5.863e-06
Pm3_Ch16-HA	Pm3d-HA	18	18	11.4444	68.7778	80.2222	0.940198	0.347116	0.404968
Pm3_Ch16-HA	Pm3e-HA	18	18	-29.4444	68.7778	39.3333	-2.41896	0.0155651	0.0297152
Pm3CS-HA	Pm3d-HA	18	18	70.7222	9.5	80.2222	5.81006	6.24503e-09	4.37152e-08
Pm3CS-HA	Pm3e-HA	18	18	29.8333	9.5	39.3333	2.45091	0.0142497	0.0297152
Pm3d-HA	Pm3e-HA	18	18	-40.8889	80.2222	39.3333	-3.35916	0.000781812	0.00205226
Figure 7F
	Mean	Standard deviation
Pm3CS-HA	260.353	281.709
Pm3_Ch12-HA	1437.71	754.179
Pm3_Ch16-HA	5448.05	2269.14
Pm3d-HA	12699.1	5810.83
Pm3e-HA	250.082	219.691
enhPm3_Ch12-HA	5338.04	1908.89
enhPm3_Ch16-HA	13396.8	6755.32
Dunn's Test of Multiple Comparisons, p.adjust.method = "BH", two-sided
Group 1	Group 2	Sample count Group 1	Sample count Group 2	Mean ranks difference	Mean rank Group 1	Mean rank Group 2	Statistic (z)	P-value	Adjusted P-value
enhPm3_Ch12-HA	enhPm3_Ch16-HA	18	18	30.6667	74.8333	105.5	2.51937	0.0117566	0.0224445
enhPm3_Ch12-HA	Pm3_Ch12-HA	18	18	-28.7222	74.8333	46.1111	-2.35962	0.0182935	0.0256109
enhPm3_Ch12-HA	Pm3_Ch16-HA	18	18	1.5	74.8333	76.3333	0.12323	0.901925	0.941786
enhPm3_Ch12-HA	Pm3CS-HA	18	18	-56.2222	74.8333	18.6111	-4.61884	3.85895e-06	9.00421e-06
enhPm3_Ch12-HA	Pm3d-HA	18	18	28.7778	74.8333	103.611	2.36419	0.0180696	0.0256109
enhPm3_Ch12-HA	Pm3e-HA	18	18	-55.3333	74.8333	19.5	-4.54581	5.47236e-06	1.1492e-05
enhPm3_Ch16-HA	Pm3_Ch12-HA	18	18	-59.3889	105.5	46.1111	-4.87899	1.0663e-06	4.47848e-06
enhPm3_Ch16-HA	Pm3_Ch16-HA	18	18	-29.1667	105.5	76.3333	-2.39614	0.0165689	0.0256109
enhPm3_Ch16-HA	Pm3CS-HA	18	18	-86.8889	105.5	18.6111	-7.1382	9.45579e-13	1.68429e-11
enhPm3_Ch16-HA	Pm3d-HA	18	18	-1.88889	105.5	103.611	-0.155178	0.876681	0.941786
enhPm3_Ch16-HA	Pm3e-HA	18	18	-86	105.5	19.5	-7.06518	1.60409e-12	1.68429e-11
Pm3_Ch12-HA	Pm3_Ch16-HA	18	18	30.2222	46.1111	76.3333	2.48285	0.0130335	0.0228086
Pm3_Ch12-HA	Pm3CS-HA	18	18	-27.5	46.1111	18.6111	-2.25921	0.0238701	0.0309179
Pm3_Ch12-HA	Pm3d-HA	18	18	57.5	46.1111	103.611	4.72381	2.31465e-06	6.94394e-06
Pm3_Ch12-HA	Pm3e-HA	18	18	-26.6111	46.1111	19.5	-2.18619	0.0288018	0.0336021
Pm3_Ch16-HA	Pm3CS-HA	18	18	-57.7222	76.3333	18.6111	-4.74207	2.11547e-06	6.94394e-06
Pm3_Ch16-HA	Pm3d-HA	18	18	27.2778	76.3333	103.611	2.24096	0.0250288	0.0309179
Pm3_Ch16-HA	Pm3e-HA	18	18	-56.8333	76.3333	19.5	-4.66904	3.02606e-06	7.94341e-06
Pm3CS-HA	Pm3d-HA	18	18	85	18.6111	103.611	6.98303	2.88889e-12	2.02222e-11
Pm3CS-HA	Pm3e-HA	18	18	0.888889	18.6111	19.5	0.0730251	0.941786	0.941786
Pm3d-HA	Pm3e-HA	18	18	-84.1111	103.611	19.5	-6.91	4.8465e-12	2.54441e-11
Figure 7G
	Mean	Standard deviation
Pm3CS-HA	138.705	196.417
Pm3_Ch12-HA	409.117	358.624
Pm3_Ch16-HA	565.785	241.844
Pm3d-HA	3258.36	2618.77
Pm3e-HA	152.678	174.811
enhPm3_Ch12-HA	1317.83	810.666
enhPm3_Ch16-HA	1907.9	1143.17
Dunn's Test of Multiple Comparisons, p.adjust.method = "BH", two-sided
Group 1	Group 2	Sample count Group 1	Sample count Group 2	Mean ranks difference	Mean rank Group 1	Mean rank Group 2	Statistic (z)	P-value	Adjusted P-value
enhPm3_Ch12-HA	enhPm3_Ch16-HA	18	18	11.1111	87.5556	98.6667	0.912814	0.36134	0.399376
enhPm3_Ch12-HA	Pm3_Ch12-HA	18	18	-41.8333	87.5556	45.7222	-3.43674	0.000588751	0.00123638
enhPm3_Ch12-HA	Pm3_Ch16-HA	18	18	-28.0556	87.5556	59.5	-2.30486	0.0211747	0.031762
enhPm3_Ch12-HA	Pm3CS-HA	18	18	-62.5556	87.5556	25	-5.13914	2.75996e-07	1.15918e-06
enhPm3_Ch12-HA	Pm3d-HA	18	18	14.5	87.5556	102.056	1.19122	0.233566	0.288523
enhPm3_Ch12-HA	Pm3e-HA	18	18	-61.5556	87.5556	26	-5.05699	4.25928e-07	1.49075e-06
enhPm3_Ch16-HA	Pm3_Ch12-HA	18	18	-52.9444	98.6667	45.7222	-4.34956	1.36412e-05	3.58082e-05
enhPm3_Ch16-HA	Pm3_Ch16-HA	18	18	-39.1667	98.6667	59.5	-3.21767	0.00129237	0.00246725
enhPm3_Ch16-HA	Pm3CS-HA	18	18	-73.6667	98.6667	25	-6.05196	1.43098e-09	1.00168e-08
enhPm3_Ch16-HA	Pm3d-HA	18	18	3.38889	98.6667	102.056	0.278408	0.780699	0.819734
enhPm3_Ch16-HA	Pm3e-HA	18	18	-72.6667	98.6667	26	-5.9698	2.37541e-09	1.24709e-08
Pm3_Ch12-HA	Pm3_Ch16-HA	18	18	13.7778	45.7222	59.5	1.13189	0.257681	0.300628
Pm3_Ch12-HA	Pm3CS-HA	18	18	-20.7222	45.7222	25	-1.7024	0.0886808	0.124153
Pm3_Ch12-HA	Pm3d-HA	18	18	56.3333	45.7222	102.056	4.62797	3.69274e-06	1.10782e-05
Pm3_Ch12-HA	Pm3e-HA	18	18	-19.7222	45.7222	26	-1.62024	0.10518	0.138048
Pm3_Ch16-HA	Pm3CS-HA	18	18	-34.5	59.5	25	-2.83429	0.0045928	0.00803741
Pm3_Ch16-HA	Pm3d-HA	18	18	42.5556	59.5	102.056	3.49608	0.000472152	0.00110169
Pm3_Ch16-HA	Pm3e-HA	18	18	-33.5	59.5	26	-2.75213	0.00592083	0.00956442
Pm3CS-HA	Pm3d-HA	18	18	77.0556	25	102.056	6.33036	2.44583e-10	4.3594e-09
Pm3CS-HA	Pm3e-HA	18	18	1	25	26	0.0821532	0.934525	0.934525
Pm3d-HA	Pm3e-HA	18	18	-76.0556	102.056	26	-6.24821	4.15181e-10	4.3594e-09
Figure 7H
	Mean	Standard deviation
Pm3CS-HA	0.552587	0.125994
Pm3d-HA	0.0683761	0.118431
Pm3e-HA	0.682142	0.136699
enhPm3_Ch12-HA	0.0571429	0.0989743
enhPm3_Ch16-HA	0.04	0.069282
ANOVA, followed by TukeyHSD, two-sided
Group 1	Group 2	Estimate	Confidence Interval Low	Confidence Interval High	p.adj
Pm3CS-HA	Pm3d-HA	-0.484211	-0.786281	-0.182141	0.00257
Pm3CS-HA	Pm3e-HA	0.129555	-0.172515	0.431625	0.635
Pm3CS-HA	enhPm3_Ch12-HA	-0.495444	-0.797514	-0.193375	0.00217
Pm3CS-HA	enhPm3_Ch16-HA	-0.512587	-0.814657	-0.210517	0.00168
Pm3d-HA	Pm3e-HA	0.613766	0.311696	0.915836	0.000406
Pm3d-HA	enhPm3_Ch12-HA	-0.0112332	-0.313303	0.290837	1
Pm3d-HA	enhPm3_Ch16-HA	-0.0283761	-0.330446	0.273694	0.998
Pm3e-HA	enhPm3_Ch12-HA	-0.624999	-0.927069	-0.322929	0.00035
Pm3e-HA	enhPm3_Ch16-HA	-0.642142	-0.944212	-0.340072	0.000279
enhPm3_Ch12-HA	enhPm3_Ch16-HA	-0.0171429	-0.319213	0.284927	1
Figure 7I
	Mean	Standard deviation
Pm3CS-HA	0.616238	0.0694207
Pm3d-HA	0.572007	0.141042
Pm3e-HA	0.141755	0.0671364
enhPm3_Ch12-HA	0.0331027	0.00807958
enhPm3_Ch16-HA	0.0928571	0.0866025
ANOVA, followed by TukeyHSD, two-sided
Group 1	Group 2	Estimate	Confidence Interval Low	Confidence Interval High	p.adj
Pm3CS-HA	Pm3d-HA	-0.0442306	-0.274715	0.186253	0.966
Pm3CS-HA	Pm3e-HA	-0.474483	-0.704967	-0.243999	0.000364
Pm3CS-HA	enhPm3_Ch12-HA	-0.583135	-0.813619	-0.352651	6.31e-05
Pm3CS-HA	enhPm3_Ch16-HA	-0.52338	-0.753865	-0.292896	0.00016
Pm3d-HA	Pm3e-HA	-0.430252	-0.660736	-0.199768	0.000803
Pm3d-HA	enhPm3_Ch12-HA	-0.538904	-0.769388	-0.30842	0.000125
Pm3d-HA	enhPm3_Ch16-HA	-0.47915	-0.709634	-0.248666	0.000336
Pm3e-HA	enhPm3_Ch12-HA	-0.108652	-0.339136	0.121832	0.556
Pm3e-HA	enhPm3_Ch16-HA	-0.0488977	-0.279382	0.181586	0.952
enhPm3_Ch12-HA	enhPm3_Ch16-HA	0.0597544	-0.17073	0.290239	0.907

## Sheet: S4
Fiugre S4
	Mean	Standard deviation
Pm3e-HA + BgtE-5754-A1	13499.1	6774.76
Pm3e-HA + BgtE-5754-A1_E367G	10481.1	6539.3
Pm3e-HA + BgtE-5754-A1_K105N	17386.2	8951.72
Pm3e-HA + BgtE-5754-A1_K251R	13665.1	8965.17
Pm3e-HA + BgtE-5754-A1_L171P	19586.2	10768.2
Pm3e-HA + BgtE-5754-A1_N313K	455.64	269.857
Pm3e-HA + BgtE-5754-A1_Q335H	13385.7	8064.44
Pm3e-HA + BgtE-5754-A1_R166Q	13628.5	7739.04
Pm3e-HA + BgtE-5754-A1_R256Q	16154.8	9713.08
Pm3e-HA + BgtE-5754-A1_R309I	405.875	337.457
Pm3e-HA + BgtE-5754-A1_R309K	292.773	344.552
Pm3e-HA + BgtE-5754-A1_R312M	280.092	242.707
Pm3e-HA + BgtE-5754-A1_R331Q	280.403	256.924
Pm3e-HA + BgtE-5754-A1_T265K	12973.5	7842.34
Pm3e-HA + BgtE_5754-A1_H299R	507.168	289.252
Pm3e-HA + Pm3e-HA + GUS	421.219	345.605
Dunn's Test of Multiple Comparisons, p.adjust.method = "BH", two-sided
Group 1	Group 2	Sample count Group 1	Sample count Group 2	Mean ranks difference	Mean rank Group 1	Mean rank Group 2	Statistic (z)	P-value	Adjusted P-value
Pm3e-HA + BgtE-5754-A1	Pm3e-HA + BgtE-5754-A1_E367G	18	18	-20.3889	205.778	185.389	-0.734447	0.462677	0.694015
Pm3e-HA + BgtE-5754-A1	Pm3e-HA + BgtE-5754-A1_K105N	18	18	17.5	205.778	223.278	0.630383	0.528444	0.736761
Pm3e-HA + BgtE-5754-A1	Pm3e-HA + BgtE-5754-A1_K251R	18	18	-5	205.778	200.778	-0.18011	0.857067	0.936696
Pm3e-HA + BgtE-5754-A1	Pm3e-HA + BgtE-5754-A1_L171P	18	18	24.2778	205.778	230.056	0.874532	0.381829	0.626736
Pm3e-HA + BgtE-5754-A1	Pm3e-HA + BgtE-5754-A1_N313K	18	18	-132.111	205.778	73.6667	-4.75889	1.94656e-06	4.91488e-06
Pm3e-HA + BgtE-5754-A1	Pm3e-HA + BgtE-5754-A1_Q335H	18	18	-3.16667	205.778	202.611	-0.114069	0.909183	0.955337
Pm3e-HA + BgtE-5754-A1	Pm3e-HA + BgtE-5754-A1_R166Q	18	18	-2.05556	205.778	203.722	-0.074045	0.940975	0.971637
Pm3e-HA + BgtE-5754-A1	Pm3e-HA + BgtE-5754-A1_R256Q	18	18	10.6667	205.778	216.444	0.384234	0.700805	0.840966
Pm3e-HA + BgtE-5754-A1	Pm3e-HA + BgtE-5754-A1_R309I	18	18	-141.556	205.778	64.2222	-5.0991	3.4127e-07	1.13757e-06
Pm3e-HA + BgtE-5754-A1	Pm3e-HA + BgtE-5754-A1_R309K	18	18	-149.667	205.778	56.1111	-5.39128	6.9958e-08	3.26499e-07
Pm3e-HA + BgtE-5754-A1	Pm3e-HA + BgtE-5754-A1_R312M	18	18	-155.056	205.778	50.7222	-5.5854	2.33167e-08	1.93942e-07
Pm3e-HA + BgtE-5754-A1	Pm3e-HA + BgtE-5754-A1_R331Q	18	18	-154.611	205.778	51.1667	-5.56939	2.55637e-08	1.93942e-07
Pm3e-HA + BgtE-5754-A1	Pm3e-HA + BgtE-5754-A1_T265K	18	18	-6.33333	205.778	199.444	-0.228139	0.819538	0.931303
Pm3e-HA + BgtE-5754-A1	Pm3e-HA + BgtE-5754-A1_H299R	18	18	-125.889	205.778	79.8889	-4.53476	5.76696e-06	1.28155e-05
Pm3e-HA + BgtE-5754-A1	Pm3e-HA + GUS	18	18	-137.056	205.778	68.7222	-4.937	7.93324e-07	2.441e-06
Pm3e-HA + BgtE-5754-A1_E367G	Pm3e-HA + BgtE-5754-A1_K105N	18	18	37.8889	185.389	223.278	1.36483	0.172306	0.318104
Pm3e-HA + BgtE-5754-A1_E367G	Pm3e-HA + BgtE-5754-A1_K251R	18	18	15.3889	185.389	200.778	0.554337	0.579348	0.763976
Pm3e-HA + BgtE-5754-A1_E367G	Pm3e-HA + BgtE-5754-A1_L171P	18	18	44.6667	185.389	230.056	1.60898	0.107621	0.201789
Pm3e-HA + BgtE-5754-A1_E367G	Pm3e-HA + BgtE-5754-A1_N313K	18	18	-111.722	185.389	73.6667	-4.02445	5.71092e-05	0.000110534
Pm3e-HA + BgtE-5754-A1_E367G	Pm3e-HA + BgtE-5754-A1_Q335H	18	18	17.2222	185.389	202.611	0.620377	0.535009	0.736761
Pm3e-HA + BgtE-5754-A1_E367G	Pm3e-HA + BgtE-5754-A1_R166Q	18	18	18.3333	185.389	203.722	0.660402	0.508996	0.736761
Pm3e-HA + BgtE-5754-A1_E367G	Pm3e-HA + BgtE-5754-A1_R256Q	18	18	31.0556	185.389	216.444	1.11868	0.263277	0.478685
Pm3e-HA + BgtE-5754-A1_E367G	Pm3e-HA + BgtE-5754-A1_R309I	18	18	-121.167	185.389	64.2222	-4.36465	1.27324e-05	2.63429e-05
Pm3e-HA + BgtE-5754-A1_E367G	Pm3e-HA + BgtE-5754-A1_R309K	18	18	-129.278	185.389	56.1111	-4.65683	3.21112e-06	7.55557e-06
Pm3e-HA + BgtE-5754-A1_E367G	Pm3e-HA + BgtE-5754-A1_R312M	18	18	-134.667	185.389	50.7222	-4.85095	1.22871e-06	3.35104e-06
Pm3e-HA + BgtE-5754-A1_E367G	Pm3e-HA + BgtE-5754-A1_R331Q	18	18	-134.222	185.389	51.1667	-4.83494	1.33185e-06	3.55161e-06
Pm3e-HA + BgtE-5754-A1_E367G	Pm3e-HA + BgtE-5754-A1_T265K	18	18	14.0556	185.389	199.444	0.506308	0.61264	0.791694
Pm3e-HA + BgtE-5754-A1_E367G	Pm3e-HA + BgtE-5754-A1_H299R	18	18	-105.5	185.389	79.8889	-3.80031	0.000144514	0.000275266
Pm3e-HA + BgtE-5754-A1_E367G	Pm3e-HA + GUS	18	18	-116.667	185.389	68.7222	-4.20256	2.63918e-05	5.19183e-05
Pm3e-HA + BgtE-5754-A1_K105N	Pm3e-HA + BgtE-5754-A1_K251R	18	18	-22.5	223.278	200.778	-0.810493	0.417657	0.642549
Pm3e-HA + BgtE-5754-A1_K105N	Pm3e-HA + BgtE-5754-A1_L171P	18	18	6.77778	223.278	230.056	0.244148	0.807116	0.931287
Pm3e-HA + BgtE-5754-A1_K105N	Pm3e-HA + BgtE-5754-A1_N313K	18	18	-149.611	223.278	73.6667	-5.38928	7.07414e-08	3.26499e-07
Pm3e-HA + BgtE-5754-A1_K105N	Pm3e-HA + BgtE-5754-A1_Q335H	18	18	-20.6667	223.278	202.611	-0.744453	0.456603	0.693574
Pm3e-HA + BgtE-5754-A1_K105N	Pm3e-HA + BgtE-5754-A1_R166Q	18	18	-19.5556	223.278	203.722	-0.704428	0.481166	0.712839
Pm3e-HA + BgtE-5754-A1_K105N	Pm3e-HA + BgtE-5754-A1_R256Q	18	18	-6.83333	223.278	216.444	-0.24615	0.805566	0.931287
Pm3e-HA + BgtE-5754-A1_K105N	Pm3e-HA + BgtE-5754-A1_R309I	18	18	-159.056	223.278	64.2222	-5.72948	1.00736e-08	1.00736e-07
Pm3e-HA + BgtE-5754-A1_K105N	Pm3e-HA + BgtE-5754-A1_R309K	18	18	-167.167	223.278	56.1111	-6.02166	1.72635e-09	3.4527e-08
Pm3e-HA + BgtE-5754-A1_K105N	Pm3e-HA + BgtE-5754-A1_R312M	18	18	-172.556	223.278	50.7222	-6.21578	5.10702e-10	1.35709e-08
Pm3e-HA + BgtE-5754-A1_K105N	Pm3e-HA + BgtE-5754-A1_R331Q	18	18	-172.111	223.278	51.1667	-6.19977	5.65455e-10	1.35709e-08
Pm3e-HA + BgtE-5754-A1_K105N	Pm3e-HA + BgtE-5754-A1_T265K	18	18	-23.8333	223.278	199.444	-0.858522	0.390604	0.626736
Pm3e-HA + BgtE-5754-A1_K105N	Pm3e-HA + BgtE-5754-A1_H299R	18	18	-143.389	223.278	79.8889	-5.16514	2.40257e-07	8.57087e-07
Pm3e-HA + BgtE-5754-A1_K105N	Pm3e-HA + GUS	18	18	-154.556	223.278	68.7222	-5.56739	2.58589e-08	1.93942e-07
Pm3e-HA + BgtE-5754-A1_K251R	Pm3e-HA + BgtE-5754-A1_L171P	18	18	29.2778	200.778	230.056	1.05464	0.291589	0.510303
Pm3e-HA + BgtE-5754-A1_K251R	Pm3e-HA + BgtE-5754-A1_N313K	18	18	-127.111	200.778	73.6667	-4.57878	4.67685e-06	1.05891e-05
Pm3e-HA + BgtE-5754-A1_K251R	Pm3e-HA + BgtE-5754-A1_Q335H	18	18	1.83333	200.778	202.611	0.0660402	0.947346	0.971637
Pm3e-HA + BgtE-5754-A1_K251R	Pm3e-HA + BgtE-5754-A1_R166Q	18	18	2.94444	200.778	203.722	0.106065	0.915531	0.955337
Pm3e-HA + BgtE-5754-A1_K251R	Pm3e-HA + BgtE-5754-A1_R256Q	18	18	15.6667	200.778	216.444	0.564343	0.572521	0.763361
Pm3e-HA + BgtE-5754-A1_K251R	Pm3e-HA + BgtE-5754-A1_R309I	18	18	-136.556	200.778	64.2222	-4.91899	8.69912e-07	2.54608e-06
Pm3e-HA + BgtE-5754-A1_K251R	Pm3e-HA + BgtE-5754-A1_R309K	18	18	-144.667	200.778	56.1111	-5.21117	1.87654e-07	7.03703e-07
Pm3e-HA + BgtE-5754-A1_K251R	Pm3e-HA + BgtE-5754-A1_R312M	18	18	-150.056	200.778	50.7222	-5.40529	6.47046e-08	3.26499e-07
Pm3e-HA + BgtE-5754-A1_K251R	Pm3e-HA + BgtE-5754-A1_R331Q	18	18	-149.611	200.778	51.1667	-5.38928	7.07414e-08	3.26499e-07
Pm3e-HA + BgtE-5754-A1_K251R	Pm3e-HA + BgtE-5754-A1_T265K	18	18	-1.33333	200.778	199.444	-0.0480292	0.961693	0.976209
Pm3e-HA + BgtE-5754-A1_K251R	Pm3e-HA + BgtE-5754-A1_H299R	18	18	-120.889	200.778	79.8889	-4.35465	1.33281e-05	2.71079e-05
Pm3e-HA + BgtE-5754-A1_K251R	Pm3e-HA + GUS	18	18	-132.056	200.778	68.7222	-4.75689	1.96595e-06	4.91488e-06
Pm3e-HA + BgtE-5754-A1_L171P	Pm3e-HA + BgtE-5754-A1_N313K	18	18	-156.389	230.056	73.6667	-5.63343	1.76664e-08	1.63075e-07
Pm3e-HA + BgtE-5754-A1_L171P	Pm3e-HA + BgtE-5754-A1_Q335H	18	18	-27.4444	230.056	202.611	-0.988601	0.322858	0.545676
Pm3e-HA + BgtE-5754-A1_L171P	Pm3e-HA + BgtE-5754-A1_R166Q	18	18	-26.3333	230.056	203.722	-0.948577	0.342836	0.571393
Pm3e-HA + BgtE-5754-A1_L171P	Pm3e-HA + BgtE-5754-A1_R256Q	18	18	-13.6111	230.056	216.444	-0.490298	0.623923	0.791694
Pm3e-HA + BgtE-5754-A1_L171P	Pm3e-HA + BgtE-5754-A1_R309I	18	18	-165.833	230.056	64.2222	-5.97363	2.32027e-09	3.49699e-08
Pm3e-HA + BgtE-5754-A1_L171P	Pm3e-HA + BgtE-5754-A1_R309K	18	18	-173.944	230.056	56.1111	-6.26581	3.70891e-10	1.35709e-08
Pm3e-HA + BgtE-5754-A1_L171P	Pm3e-HA + BgtE-5754-A1_R312M	18	18	-179.333	230.056	50.7222	-6.45993	1.04752e-10	6.98563e-09
Pm3e-HA + BgtE-5754-A1_L171P	Pm3e-HA + BgtE-5754-A1_R331Q	18	18	-178.889	230.056	51.1667	-6.44392	1.16427e-10	6.98563e-09
Pm3e-HA + BgtE-5754-A1_L171P	Pm3e-HA + BgtE-5754-A1_T265K	18	18	-30.6111	230.056	199.444	-1.10267	0.27017	0.483887
Pm3e-HA + BgtE-5754-A1_L171P	Pm3e-HA + BgtE-5754-A1_H299R	18	18	-150.167	230.056	79.8889	-5.40929	6.32752e-08	3.26499e-07
Pm3e-HA + BgtE-5754-A1_L171P	Pm3e-HA + GUS	18	18	-161.333	230.056	68.7222	-5.81153	6.19028e-09	7.42833e-08
Pm3e-HA + BgtE-5754-A1_N313K	Pm3e-HA + BgtE-5754-A1_Q335H	18	18	128.944	73.6667	202.611	4.64482	3.40365e-06	7.85458e-06
Pm3e-HA + BgtE-5754-A1_N313K	Pm3e-HA + BgtE-5754-A1_R166Q	18	18	130.056	73.6667	203.722	4.68485	2.80166e-06	6.72399e-06
Pm3e-HA + BgtE-5754-A1_N313K	Pm3e-HA + BgtE-5754-A1_R256Q	18	18	142.778	73.6667	216.444	5.14313	2.70201e-07	9.26405e-07
Pm3e-HA + BgtE-5754-A1_N313K	Pm3e-HA + BgtE-5754-A1_R309I	18	18	-9.44444	73.6667	64.2222	-0.340207	0.733701	0.871724
Pm3e-HA + BgtE-5754-A1_N313K	Pm3e-HA + BgtE-5754-A1_R309K	18	18	-17.5556	73.6667	56.1111	-0.632385	0.527136	0.736761
Pm3e-HA + BgtE-5754-A1_N313K	Pm3e-HA + BgtE-5754-A1_R312M	18	18	-22.9444	73.6667	50.7222	-0.826503	0.408519	0.642549
Pm3e-HA + BgtE-5754-A1_N313K	Pm3e-HA + BgtE-5754-A1_R331Q	18	18	-22.5	73.6667	51.1667	-0.810493	0.417657	0.642549
Pm3e-HA + BgtE-5754-A1_N313K	Pm3e-HA + BgtE-5754-A1_T265K	18	18	125.778	73.6667	199.444	4.53076	5.87731e-06	1.28232e-05
Pm3e-HA + BgtE-5754-A1_N313K	Pm3e-HA + BgtE-5754-A1_H299R	18	18	6.22222	73.6667	79.8889	0.224136	0.822651	0.931303
Pm3e-HA + BgtE-5754-A1_N313K	Pm3e-HA + GUS	18	18	-4.94444	73.6667	68.7222	-0.178108	0.858638	0.936696
Pm3e-HA + BgtE-5754-A1_Q335H	Pm3e-HA + BgtE-5754-A1_R166Q	18	18	1.11111	202.611	203.722	0.0400243	0.968074	0.976209
Pm3e-HA + BgtE-5754-A1_Q335H	Pm3e-HA + BgtE-5754-A1_R256Q	18	18	13.8333	202.611	216.444	0.498303	0.61827	0.791694
Pm3e-HA + BgtE-5754-A1_Q335H	Pm3e-HA + BgtE-5754-A1_R309I	18	18	-138.389	202.611	64.2222	-4.98503	6.19516e-07	1.95637e-06
Pm3e-HA + BgtE-5754-A1_Q335H	Pm3e-HA + BgtE-5754-A1_R309K	18	18	-146.5	202.611	56.1111	-5.27721	1.31166e-07	5.07739e-07
Pm3e-HA + BgtE-5754-A1_Q335H	Pm3e-HA + BgtE-5754-A1_R312M	18	18	-151.889	202.611	50.7222	-5.47133	4.46677e-08	2.68006e-07
Pm3e-HA + BgtE-5754-A1_Q335H	Pm3e-HA + BgtE-5754-A1_R331Q	18	18	-151.444	202.611	51.1667	-5.45532	4.88853e-08	2.79345e-07
Pm3e-HA + BgtE-5754-A1_Q335H	Pm3e-HA + BgtE-5754-A1_T265K	18	18	-3.16667	202.611	199.444	-0.114069	0.909183	0.955337
Pm3e-HA + BgtE-5754-A1_Q335H	Pm3e-HA + BgtE-5754-A1_H299R	18	18	-122.722	202.611	79.8889	-4.42069	9.83869e-06	2.0713e-05
Pm3e-HA + BgtE-5754-A1_Q335H	Pm3e-HA + GUS	18	18	-133.889	202.611	68.7222	-4.82293	1.41462e-06	3.69032e-06
Pm3e-HA + BgtE-5754-A1_R166Q	Pm3e-HA + BgtE-5754-A1_R256Q	18	18	12.7222	203.722	216.444	0.458279	0.646752	0.795465
Pm3e-HA + BgtE-5754-A1_R166Q	Pm3e-HA + BgtE-5754-A1_R309I	18	18	-139.5	203.722	64.2222	-5.02506	5.03285e-07	1.63228e-06
Pm3e-HA + BgtE-5754-A1_R166Q	Pm3e-HA + BgtE-5754-A1_R309K	18	18	-147.611	203.722	56.1111	-5.31723	1.05357e-07	4.21426e-07
Pm3e-HA + BgtE-5754-A1_R166Q	Pm3e-HA + BgtE-5754-A1_R312M	18	18	-153	203.722	50.7222	-5.51135	3.56088e-08	2.51356e-07
Pm3e-HA + BgtE-5754-A1_R166Q	Pm3e-HA + BgtE-5754-A1_R331Q	18	18	-152.556	203.722	51.1667	-5.49534	3.89954e-08	2.59969e-07
Pm3e-HA + BgtE-5754-A1_R166Q	Pm3e-HA + BgtE-5754-A1_T265K	18	18	-4.27778	203.722	199.444	-0.154094	0.877536	0.940217
Pm3e-HA + BgtE-5754-A1_R166Q	Pm3e-HA + BgtE-5754-A1_H299R	18	18	-123.833	203.722	79.8889	-4.46071	8.16874e-06	1.75045e-05
Pm3e-HA + BgtE-5754-A1_R166Q	Pm3e-HA + GUS	18	18	-135	203.722	68.7222	-4.86296	1.15645e-06	3.22729e-06
Pm3e-HA + BgtE-5754-A1_R256Q	Pm3e-HA + BgtE-5754-A1_R309I	18	18	-152.222	216.444	64.2222	-5.48333	4.17382e-08	2.6361e-07
Pm3e-HA + BgtE-5754-A1_R256Q	Pm3e-HA + BgtE-5754-A1_R309K	18	18	-160.333	216.444	56.1111	-5.77551	7.67192e-09	8.36936e-08
Pm3e-HA + BgtE-5754-A1_R256Q	Pm3e-HA + BgtE-5754-A1_R312M	18	18	-165.722	216.444	50.7222	-5.96963	2.37791e-09	3.49699e-08
Pm3e-HA + BgtE-5754-A1_R256Q	Pm3e-HA + BgtE-5754-A1_R331Q	18	18	-165.278	216.444	51.1667	-5.95362	2.62274e-09	3.49699e-08
Pm3e-HA + BgtE-5754-A1_R256Q	Pm3e-HA + BgtE-5754-A1_T265K	18	18	-17	216.444	199.444	-0.612372	0.540291	0.736761
Pm3e-HA + BgtE-5754-A1_R256Q	Pm3e-HA + BgtE-5754-A1_H299R	18	18	-136.556	216.444	79.8889	-4.91899	8.69912e-07	2.54608e-06
Pm3e-HA + BgtE-5754-A1_R256Q	Pm3e-HA + GUS	18	18	-147.722	216.444	68.7222	-5.32124	1.03064e-07	4.21426e-07
Pm3e-HA + BgtE-5754-A1_R309I	Pm3e-HA + BgtE-5754-A1_R309K	18	18	-8.11111	64.2222	56.1111	-0.292178	0.770151	0.90606
Pm3e-HA + BgtE-5754-A1_R309I	Pm3e-HA + BgtE-5754-A1_R312M	18	18	-13.5	64.2222	50.7222	-0.486296	0.626757	0.791694
Pm3e-HA + BgtE-5754-A1_R309I	Pm3e-HA + BgtE-5754-A1_R331Q	18	18	-13.0556	64.2222	51.1667	-0.470286	0.638151	0.795465
Pm3e-HA + BgtE-5754-A1_R309I	Pm3e-HA + BgtE-5754-A1_T265K	18	18	135.222	64.2222	199.444	4.87096	1.11056e-06	3.17303e-06
Pm3e-HA + BgtE-5754-A1_R309I	Pm3e-HA + BgtE-5754-A1_H299R	18	18	15.6667	64.2222	79.8889	0.564343	0.572521	0.763361
Pm3e-HA + BgtE-5754-A1_R309I	Pm3e-HA + GUS	18	18	4.5	64.2222	68.7222	0.162099	0.871228	0.940217
Pm3e-HA + BgtE-5754-A1_R309K	Pm3e-HA + BgtE-5754-A1_R312M	18	18	-5.38889	56.1111	50.7222	-0.194118	0.846083	0.936696
Pm3e-HA + BgtE-5754-A1_R309K	Pm3e-HA + BgtE-5754-A1_R331Q	18	18	-4.94444	56.1111	51.1667	-0.178108	0.858638	0.936696
Pm3e-HA + BgtE-5754-A1_R309K	Pm3e-HA + BgtE-5754-A1_T265K	18	18	143.333	56.1111	199.444	5.16314	2.42841e-07	8.57087e-07
Pm3e-HA + BgtE-5754-A1_R309K	Pm3e-HA + BgtE-5754-A1_H299R	18	18	23.7778	56.1111	79.8889	0.856521	0.39171	0.626736
Pm3e-HA + BgtE-5754-A1_R309K	Pm3e-HA + GUS	18	18	12.6111	56.1111	68.7222	0.454276	0.64963	0.795465
Pm3e-HA + BgtE-5754-A1_R312M	Pm3e-HA + BgtE-5754-A1_R331Q	18	18	0.444444	50.7222	51.1667	0.0160097	0.987227	0.987227
Pm3e-HA + BgtE-5754-A1_R312M	Pm3e-HA + BgtE-5754-A1_T265K	18	18	148.722	50.7222	199.444	5.35726	8.44943e-08	3.7553e-07
Pm3e-HA + BgtE-5754-A1_R312M	Pm3e-HA + BgtE-5754-A1_H299R	18	18	29.1667	50.7222	79.8889	1.05064	0.293424	0.510303
Pm3e-HA + BgtE-5754-A1_R312M	Pm3e-HA + GUS	18	18	18	50.7222	68.7222	0.648394	0.51673	0.736761
Pm3e-HA + BgtE-5754-A1_R331Q	Pm3e-HA + BgtE-5754-A1_T265K	18	18	148.278	51.1667	199.444	5.34125	9.23086e-08	3.95608e-07
Pm3e-HA + BgtE-5754-A1_R331Q	Pm3e-HA + BgtE-5754-A1_H299R	18	18	28.7222	51.1667	79.8889	1.03463	0.300842	0.515729
Pm3e-HA + BgtE-5754-A1_R331Q	Pm3e-HA + GUS	18	18	17.5556	51.1667	68.7222	0.632385	0.527136	0.736761
Pm3e-HA + BgtE-5754-A1_T265K	Pm3e-HA + BgtE-5754-A1_H299R	18	18	-119.556	199.444	79.8889	-4.30662	1.65769e-05	3.31537e-05
Pm3e-HA + BgtE-5754-A1_T265K	Pm3e-HA + GUS	18	18	-130.722	199.444	68.7222	-4.70886	2.49101e-06	6.10044e-06
Pm3e-HA + BgtE-5754-A1_H299R	Pm3e-HA + GUS	18	18	-11.1667	79.8889	68.7222	-0.402245	0.687504	0.833338

## Sheet: S11
Figure S11
	Mean	Standard deviation
Pm3d-HA + BgtE-20069a	10459	7914.49
Pm3d-HA + BgtE-20069a_R75K	542.584	262.898
Pm3d-HA + BgtE-20069a_V108G	5326.01	2963.02
Pm3d-HA + BgtE-20069b_H96N	14544.7	5846.25
Pm3d-HA + BgtE-20069b	22058	6545.44
Pm3d-HA + BgtE-20069b_S74T	15177.5	5874.18
Pm3d-HA + BgtE-20069b_T86I	20526.3	5793.92
Pm3d-HA + GUS	391.418	251.408
	Mean	Standard deviation
Pm3e-HA + BgtE-20069a	288.705	345.729
Pm3e-HA + BgtE-20069a_R75K	521.334	402.837
Pm3e-HA + BgtE-20069a_V108G	585.086	391.452
Pm3e-HA + BgtE-20069b	12849.1	4946.78
Pm3e-HA + BgtE-20069b_H96N	662.228	341.296
Pm3e-HA + BgtE-20069b_S74T	777.199	214.186
Pm3e-HA + BgtE-20069b_T86I	14728.4	6558.52
Pm3e-HA + GUS	197.313	298.128
Dunn's Test of Multiple Comparisons, p.adjust.method = "BH", two-sided
Group 1	Group 2	Sample count Group 1	Sample count Group 2	Mean ranks difference	Mean rank Group 1	Mean rank Group 2	Statistic (z)	P-value	Adjusted P-value
Pm3d-HA + BgtE-20069a	Pm3d-HA + BgtE-20069a_R75K	18	18	-49.2778	72.1667	22.8889	-3.54403	0.000394056	0.000919464
Pm3d-HA + BgtE-20069a	Pm3d-HA + BgtE-20069a_V108G	18	18	-19.6111	72.1667	52.5556	-1.41042	0.158415	0.184818
Pm3d-HA + BgtE-20069a	Pm3d-HA + BgtE-20069b_H96N	18	18	18.5	72.1667	90.6667	1.33051	0.18335	0.205352
Pm3d-HA + BgtE-20069a	Pm3d-HA + BgtE-20069b	18	18	46.0556	72.1667	118.222	3.31229	0.000925348	0.00199306
Pm3d-HA + BgtE-20069a	Pm3d-HA + BgtE-20069b_S74T	18	18	21.1667	72.1667	93.3333	1.5223	0.127935	0.162826
Pm3d-HA + BgtE-20069a	Pm3d-HA + BgtE-20069b_T86I	18	18	41.7778	72.1667	113.944	3.00464	0.00265898	0.00531797
Pm3d-HA + BgtE-20069a	Pm3d-HA + GUS	18	18	-55.9444	72.1667	16.2222	-4.0235	5.73405e-05	0.000145958
Pm3d-HA + BgtE-20069a_R75K	Pm3d-HA + BgtE-20069a_V108G	18	18	29.6667	22.8889	52.5556	2.13361	0.0328746	0.0511382
Pm3d-HA + BgtE-20069a_R75K	Pm3d-HA + BgtE-20069b_H96N	18	18	67.7778	22.8889	90.6667	4.87454	1.0906e-06	3.81711e-06
Pm3d-HA + BgtE-20069a_R75K	Pm3d-HA + BgtE-20069b	18	18	95.3333	22.8889	118.222	6.85633	7.06544e-12	6.59441e-11
Pm3d-HA + BgtE-20069a_R75K	Pm3d-HA + BgtE-20069b_S74T	18	18	70.4444	22.8889	93.3333	5.06633	4.05561e-07	1.62224e-06
Pm3d-HA + BgtE-20069a_R75K	Pm3d-HA + BgtE-20069b_T86I	18	18	91.0556	22.8889	113.944	6.54867	5.80519e-11	4.06363e-10
Pm3d-HA + BgtE-20069a_R75K	Pm3d-HA + GUS	18	18	-6.66667	22.8889	16.2222	-0.479463	0.631609	0.680194
Pm3d-HA + BgtE-20069a_V108G	Pm3d-HA + BgtE-20069b_H96N	18	18	38.1111	52.5556	90.6667	2.74093	0.00612652	0.0107214
Pm3d-HA + BgtE-20069a_V108G	Pm3d-HA + BgtE-20069b	18	18	65.6667	52.5556	118.222	4.72271	2.32719e-06	7.24013e-06
Pm3d-HA + BgtE-20069a_V108G	Pm3d-HA + BgtE-20069b_S74T	18	18	40.7778	52.5556	93.3333	2.93272	0.0033601	0.00627218
Pm3d-HA + BgtE-20069a_V108G	Pm3d-HA + BgtE-20069b_T86I	18	18	61.3889	52.5556	113.944	4.41506	1.00983e-05	2.82752e-05
Pm3d-HA + BgtE-20069a_V108G	Pm3d-HA + GUS	18	18	-36.3333	52.5556	16.2222	-2.61307	0.00897316	0.0147793
Pm3d-HA + BgtE-20069b_H96N	Pm3d-HA + BgtE-20069b	18	18	27.5556	90.6667	118.222	1.98178	0.0475037	0.0700054
Pm3d-HA + BgtE-20069b_H96N	Pm3d-HA + BgtE-20069b_S74T	18	18	2.66667	90.6667	93.3333	0.191785	0.84791	0.84791
Pm3d-HA + BgtE-20069b_H96N	Pm3d-HA + BgtE-20069b_T86I	18	18	23.2778	90.6667	113.944	1.67413	0.0941058	0.125474
Pm3d-HA + BgtE-20069b_H96N	Pm3d-HA + GUS	18	18	-74.4444	90.6667	16.2222	-5.35401	8.60276e-08	4.01462e-07
Pm3d-HA + BgtE-20069b	Pm3d-HA + BgtE-20069b_S74T	18	18	-24.8889	118.222	93.3333	-1.79	0.0734545	0.102836
Pm3d-HA + BgtE-20069b	Pm3d-HA + BgtE-20069b_T86I	18	18	-4.27778	118.222	113.944	-0.307656	0.758344	0.786431
Pm3d-HA + BgtE-20069b	Pm3d-HA + GUS	18	18	-102	118.222	16.2222	-7.33579	2.2042e-13	6.17176e-12
Pm3d-HA + BgtE-20069b_S74T	Pm3d-HA + BgtE-20069b_T86I	18	18	20.6111	93.3333	113.944	1.48234	0.13825	0.168304
Pm3d-HA + BgtE-20069b_S74T	Pm3d-HA + GUS	18	18	-77.1111	93.3333	16.2222	-5.54579	2.92626e-08	1.63871e-07
Pm3d-HA + BgtE-20069b_T86I	Pm3d-HA + GUS	18	18	-97.7222	113.944	16.2222	-7.02813	2.09315e-12	2.93042e-11
Dunn's Test of Multiple Comparisons, p.adjust.method = "BH", two-sided
Group 1	Group 2	Sample count Group 1	Sample count Group 2	Mean ranks difference	Mean rank Group 1	Mean rank Group 2	Statistic (z)	P-value	Adjusted P-value
Pm3e-HA + BgtE-20069a	Pm3e-HA + BgtE-20069a_R75K	18	18	18.8333	36.7778	55.6111	1.35448	0.175582	0.234109
Pm3e-HA + BgtE-20069a	Pm3e-HA + BgtE-20069a_V108G	18	18	23.5556	36.7778	60.3333	1.6941	0.0902456	0.132993
Pm3e-HA + BgtE-20069a	Pm3e-HA + BgtE-20069b	18	18	88.5	36.7778	125.278	6.36488	1.95448e-10	1.36814e-09
Pm3e-HA + BgtE-20069a	Pm3e-HA + BgtE-20069b_H96N	18	18	30.1111	36.7778	66.8889	2.16558	0.0303436	0.0499777
Pm3e-HA + BgtE-20069a	Pm3e-HA + BgtE-20069b_S74T	18	18	41.6111	36.7778	78.3889	2.99265	0.00276567	0.00553133
Pm3e-HA + BgtE-20069a	Pm3e-HA + BgtE-20069b_T86I	18	18	90.9444	36.7778	127.722	6.54068	6.12403e-11	5.71577e-10
Pm3e-HA + BgtE-20069a	Pm3e-HA + GUS	18	18	-7.77778	36.7778	29	-0.559374	0.575907	0.645015
Pm3e-HA + BgtE-20069a_R75K	Pm3e-HA + BgtE-20069a_V108G	18	18	4.72222	55.6111	60.3333	0.33962	0.734143	0.761333
Pm3e-HA + BgtE-20069a_R75K	Pm3e-HA + BgtE-20069b	18	18	69.6667	55.6111	125.278	5.01039	5.43194e-07	2.53491e-06
Pm3e-HA + BgtE-20069a_R75K	Pm3e-HA + BgtE-20069b_H96N	18	18	11.2778	55.6111	66.8889	0.811092	0.417313	0.486865
Pm3e-HA + BgtE-20069a_R75K	Pm3e-HA + BgtE-20069b_S74T	18	18	22.7778	55.6111	78.3889	1.63817	0.101387	0.141942
Pm3e-HA + BgtE-20069a_R75K	Pm3e-HA + BgtE-20069b_T86I	18	18	72.1111	55.6111	127.722	5.18619	2.14634e-07	1.20195e-06
Pm3e-HA + BgtE-20069a_R75K	Pm3e-HA + GUS	18	18	-26.6111	55.6111	29	-1.91386	0.0556383	0.0865485
Pm3e-HA + BgtE-20069a_V108G	Pm3e-HA + BgtE-20069b	18	18	64.9444	60.3333	125.278	4.67077	3.0007e-06	1.05025e-05
Pm3e-HA + BgtE-20069a_V108G	Pm3e-HA + BgtE-20069b_H96N	18	18	6.55556	60.3333	66.8889	0.471472	0.637304	0.686327
Pm3e-HA + BgtE-20069a_V108G	Pm3e-HA + BgtE-20069b_S74T	18	18	18.0556	60.3333	78.3889	1.29855	0.1941	0.247036
Pm3e-HA + BgtE-20069a_V108G	Pm3e-HA + BgtE-20069b_T86I	18	18	67.3889	60.3333	127.722	4.84657	1.25611e-06	5.02445e-06
Pm3e-HA + BgtE-20069a_V108G	Pm3e-HA + GUS	18	18	-31.3333	60.3333	29	-2.25348	0.0242291	0.0424008
Pm3e-HA + BgtE-20069b	Pm3e-HA + BgtE-20069b_H96N	18	18	-58.3889	125.278	66.8889	-4.1993	2.67742e-05	7.49678e-05
Pm3e-HA + BgtE-20069b	Pm3e-HA + BgtE-20069b_S74T	18	18	-46.8889	125.278	78.3889	-3.37223	0.000745634	0.00160598
Pm3e-HA + BgtE-20069b	Pm3e-HA + BgtE-20069b_T86I	18	18	2.44444	125.278	127.722	0.175803	0.860449	0.860449
Pm3e-HA + BgtE-20069b	Pm3e-HA + GUS	18	18	-96.2778	125.278	29	-6.92425	4.38294e-12	6.13611e-11
Pm3e-HA + BgtE-20069b_H96N	Pm3e-HA + BgtE-20069b_S74T	18	18	11.5	66.8889	78.3889	0.827074	0.408195	0.486865
Pm3e-HA + BgtE-20069b_H96N	Pm3e-HA + BgtE-20069b_T86I	18	18	60.8333	66.8889	127.722	4.3751	1.21375e-05	3.77612e-05
Pm3e-HA + BgtE-20069b_H96N	Pm3e-HA + GUS	18	18	-37.8889	66.8889	29	-2.72495	0.00643113	0.0120048
Pm3e-HA + BgtE-20069b_S74T	Pm3e-HA + BgtE-20069b_T86I	18	18	49.3333	78.3889	127.722	3.54803	0.000388126	0.000905628
Pm3e-HA + BgtE-20069b_S74T	Pm3e-HA + GUS	18	18	-49.3889	78.3889	29	-3.55202	0.00038228	0.000905628
Pm3e-HA + BgtE-20069b_T86I	Pm3e-HA + GUS	18	18	-98.7222	127.722	29	-7.10005	1.2471e-12	3.49187e-11

## Sheet: S14
Figure S14
BgtE-5754-A1 +	Mean	Standard deviation
Pm3_Ch10-HA	578.61	427.732
Pm3_Ch11-HA	346.927	363.211
Pm3_Ch12-HA	13773.5	5648.68
Pm3_Ch13-HA (Pm3d)	348.024	374.357
Pm3_Ch14-HA	9019.15	6350.99
Pm3_Ch15-HA	688.716	509.307
Pm3_Ch16-HA	9872.86	6443.26
Pm3_Ch1-HA (Pm3CS)	169.335	187.076
Pm3_Ch2-HA	384.377	207.128
Pm3_Ch3-HA	196.921	218.625
Pm3_Ch4-HA	4954.04	3246.85
Pm3_Ch5-HA	461.638	367.258
Pm3_Ch6-HA	569.784	324.137
Pm3_Ch7-HA (Pm3e)	11325.7	5122.66
Pm3_Ch8-HA	525.313	256.409
Pm3_Ch9-HA	7115.7	4740.75
BgtE-20069b_T86I-mRFP +	Mean	Standard deviation
Pm3_Ch10-HA	889.706	378.49
Pm3_Ch11-HA	500.419	266.564
Pm3_Ch12-HA	20605	6977.25
Pm3_Ch13-HA (Pm3d)	26457	7439.65
Pm3_Ch14-HA	13822.3	5553.33
Pm3_Ch15-HA	666.703	651.296
Pm3_Ch16-HA	20801.2	6700.83
Pm3_Ch1-HA (Pm3CS)	550.052	333.876
Pm3_Ch2-HA	2967.75	1738.06
Pm3_Ch3-HA	537.556	303.15
Pm3_Ch4-HA	678.998	277.006
Pm3_Ch5-HA	501.955	424.496
Pm3_Ch6-HA	12706.1	5473.47
Pm3_Ch7-HA (Pm3e)	9846.15	4381.67
Pm3_Ch8-HA	19984.5	6996.34
Pm3_Ch9-HA	585.441	322.809
BgtE-20069b_S74T-mRFP +	Mean	Standard deviation
Pm3_Ch10-HA	878.546	380.885
Pm3_Ch11-HA	656.581	217.208
Pm3_Ch12-HA	1624.13	564.665
Pm3_Ch13-HA (Pm3d)	17891.5	5563.78
Pm3_Ch14-HA	1018.38	379.458
Pm3_Ch15-HA	988.198	387.192
Pm3_Ch16-HA	5414.24	2305.71
Pm3_Ch1-HA (Pm3CS)	749.899	376.079
Pm3_Ch2-HA	840.57	338.228
Pm3_Ch3-HA	699.622	363.165
Pm3_Ch4-HA	956.291	264.404
Pm3_Ch5-HA	747.349	477.292
Pm3_Ch6-HA	947.902	430.984
Pm3_Ch7-HA (Pm3e)	860.044	368.852
Pm3_Ch8-HA	3971.22	2085.98
Pm3_Ch9-HA	778.398	443.231
BgtE-20069a-mRFP +	Mean	Standard deviation
Pm3_Ch10-HA	786.43	452.076
Pm3_Ch11-HA	568.107	272.075
Pm3_Ch12-HA	681.234	270.504
Pm3_Ch13-HA (Pm3d)	5540.68	4660.06
Pm3_Ch14-HA	812.418	522.121
Pm3_Ch15-HA	678.345	404.67
Pm3_Ch16-HA	793.29	360.324
Pm3_Ch1-HA (Pm3CS)	292.529	367.548
Pm3_Ch2-HA	485.387	399.517
Pm3_Ch3-HA	427.25	380.078
Pm3_Ch4-HA	453.487	288.601
Pm3_Ch5-HA	479.794	328.757
Pm3_Ch6-HA	636.076	300.956
Pm3_Ch7-HA (Pm3e)	440.618	332.873
Pm3_Ch8-HA	607.437	300.949
Pm3_Ch9-HA	554.018	292.076
Dunn's Test of Multiple Comparisons, p.adjust.method = "BH", two-sided
Group 1	Group 2	Sample count Group 1	Sample count Group 2	Mean ranks difference	Mean rank Group 1	Mean rank Group 2	Statistic (z)	P-value	Adjusted P-value
BgtE-5754-A1 +	BgtE-5754-A1 +
Pm3_Ch1-HA (Pm3CS)	Pm3_Ch10-HA	18	18	63.5556	47.5556	111.111	2.28939	0.0220566	0.0407198
Pm3_Ch1-HA (Pm3CS)	Pm3_Ch11-HA	18	18	35.4444	47.5556	83	1.27678	0.201681	0.308504
Pm3_Ch1-HA (Pm3CS)	Pm3_Ch12-HA	18	18	210.333	47.5556	257.889	7.57661	3.54707e-14	4.25648e-12
Pm3_Ch1-HA (Pm3CS)	Pm3_Ch13-HA (Pm3d)	18	18	31.8333	47.5556	79.3889	1.1467	0.251507	0.35741
Pm3_Ch1-HA (Pm3CS)	Pm3_Ch14-HA	18	18	180.778	47.5556	228.333	6.51196	7.41762e-11	1.39579e-09
Pm3_Ch1-HA (Pm3CS)	Pm3_Ch15-HA	18	18	74.6667	47.5556	122.222	2.68964	0.007153	0.0140715
Pm3_Ch1-HA (Pm3CS)	Pm3_Ch16-HA	18	18	187.111	47.5556	234.667	6.7401	1.58279e-11	3.79868e-10
Pm3_Ch1-HA (Pm3CS)	Pm3_Ch2-HA	18	18	41.5	47.5556	89.0556	1.49491	0.134938	0.224897
Pm3_Ch1-HA (Pm3CS)	Pm3_Ch3-HA	18	18	6.72222	47.5556	54.2778	0.242147	0.808666	0.86878
Pm3_Ch1-HA (Pm3CS)	Pm3_Ch4-HA	18	18	160.833	47.5556	208.389	5.79352	6.89248e-09	4.86528e-08
Pm3_Ch1-HA (Pm3CS)	Pm3_Ch5-HA	18	18	47.1111	47.5556	94.6667	1.69703	0.0896906	0.153755
Pm3_Ch1-HA (Pm3CS)	Pm3_Ch6-HA	18	18	68.8333	47.5556	116.389	2.47951	0.0131564	0.025464
Pm3_Ch1-HA (Pm3CS)	Pm3_Ch7-HA (Pm3e)	18	18	199.722	47.5556	247.278	7.19438	6.27473e-13	2.50989e-11
Pm3_Ch1-HA (Pm3CS)	Pm3_Ch8-HA	18	18	67.6667	47.5556	115.222	2.43748	0.0147899	0.0277311
Pm3_Ch1-HA (Pm3CS)	Pm3_Ch9-HA	18	18	175	47.5556	222.556	6.30383	2.90372e-10	3.57563e-09
Pm3_Ch10-HA	Pm3_Ch11-HA	18	18	-28.1111	111.111	83	-1.01262	0.311244	0.424423
Pm3_Ch10-HA	Pm3_Ch12-HA	18	18	146.778	111.111	257.889	5.28722	1.24192e-07	6.20961e-07
Pm3_Ch10-HA	Pm3_Ch13-HA (Pm3d)	18	18	-31.7222	111.111	79.3889	-1.14269	0.253165	0.35741
Pm3_Ch10-HA	Pm3_Ch14-HA	18	18	117.222	111.111	228.333	4.22257	2.41534e-05	6.16684e-05
Pm3_Ch10-HA	Pm3_Ch15-HA	18	18	11.1111	111.111	122.222	0.400243	0.688977	0.772685
Pm3_Ch10-HA	Pm3_Ch16-HA	18	18	123.556	111.111	234.667	4.45071	8.55881e-06	2.38851e-05
Pm3_Ch10-HA	Pm3_Ch2-HA	18	18	-22.0556	111.111	89.0556	-0.794483	0.426914	0.533643
Pm3_Ch10-HA	Pm3_Ch3-HA	18	18	-56.8333	111.111	54.2778	-2.04725	0.040634	0.0717071
Pm3_Ch10-HA	Pm3_Ch4-HA	18	18	97.2778	111.111	208.389	3.50413	0.0004581	0.00096442
Pm3_Ch10-HA	Pm3_Ch5-HA	18	18	-16.4444	111.111	94.6667	-0.59236	0.553609	0.657754
Pm3_Ch10-HA	Pm3_Ch6-HA	18	18	5.27778	111.111	116.389	0.190116	0.849219	0.870993
Pm3_Ch10-HA	Pm3_Ch7-HA (Pm3e)	18	18	136.167	111.111	247.278	4.90498	9.34354e-07	3.39765e-06
Pm3_Ch10-HA	Pm3_Ch8-HA	18	18	4.11111	111.111	115.222	0.14809	0.882272	0.897225
Pm3_Ch10-HA	Pm3_Ch9-HA	18	18	111.444	111.111	222.556	4.01444	5.95867e-05	0.000137508
Pm3_Ch11-HA	Pm3_Ch12-HA	18	18	174.889	83	257.889	6.29983	2.97969e-10	3.57563e-09
Pm3_Ch11-HA	Pm3_Ch13-HA (Pm3d)	18	18	-3.61111	83	79.3889	-0.130079	0.896504	0.904037
Pm3_Ch11-HA	Pm3_Ch14-HA	18	18	145.333	83	228.333	5.23518	1.64821e-07	7.60711e-07
Pm3_Ch11-HA	Pm3_Ch15-HA	18	18	39.2222	83	122.222	1.41286	0.157697	0.255725
Pm3_Ch11-HA	Pm3_Ch16-HA	18	18	151.667	83	234.667	5.46332	4.67304e-08	2.54893e-07
Pm3_Ch11-HA	Pm3_Ch2-HA	18	18	6.05556	83	89.0556	0.218133	0.827326	0.86878
Pm3_Ch11-HA	Pm3_Ch3-HA	18	18	-28.7222	83	54.2778	-1.03463	0.300842	0.414955
Pm3_Ch11-HA	Pm3_Ch4-HA	18	18	125.389	83	208.389	4.51675	6.27969e-06	1.83796e-05
Pm3_Ch11-HA	Pm3_Ch5-HA	18	18	11.6667	83	94.6667	0.420256	0.674299	0.763357
Pm3_Ch11-HA	Pm3_Ch6-HA	18	18	33.3889	83	116.389	1.20273	0.22908	0.339378
Pm3_Ch11-HA	Pm3_Ch7-HA (Pm3e)	18	18	164.278	83	247.278	5.9176	3.26675e-09	2.6134e-08
Pm3_Ch11-HA	Pm3_Ch8-HA	18	18	32.2222	83	115.222	1.16071	0.245762	0.355318
Pm3_Ch11-HA	Pm3_Ch9-HA	18	18	139.556	83	222.556	5.02706	4.98063e-07	1.92799e-06
Pm3_Ch12-HA	Pm3_Ch13-HA (Pm3d)	18	18	-178.5	257.889	79.3889	-6.42991	1.27679e-10	1.91519e-09
Pm3_Ch12-HA	Pm3_Ch14-HA	18	18	-29.5556	257.889	228.333	-1.06465	0.287035	0.400515
Pm3_Ch12-HA	Pm3_Ch15-HA	18	18	-135.667	257.889	122.222	-4.88697	1.02399e-06	3.61407e-06
Pm3_Ch12-HA	Pm3_Ch16-HA	18	18	-23.2222	257.889	234.667	-0.836509	0.402869	0.508887
Pm3_Ch12-HA	Pm3_Ch2-HA	18	18	-168.833	257.889	89.0556	-6.0817	1.18916e-09	1.18916e-08
Pm3_Ch12-HA	Pm3_Ch3-HA	18	18	-203.611	257.889	54.2778	-7.33446	2.22616e-13	1.3357e-11
Pm3_Ch12-HA	Pm3_Ch4-HA	18	18	-49.5	257.889	208.389	-1.78308	0.0745726	0.129691
Pm3_Ch12-HA	Pm3_Ch5-HA	18	18	-163.222	257.889	94.6667	-5.87958	4.11319e-09	3.08489e-08
Pm3_Ch12-HA	Pm3_Ch6-HA	18	18	-141.5	257.889	116.389	-5.0971	3.44896e-07	1.42716e-06
Pm3_Ch12-HA	Pm3_Ch7-HA (Pm3e)	18	18	-10.6111	257.889	247.278	-0.382232	0.702289	0.780321
Pm3_Ch12-HA	Pm3_Ch8-HA	18	18	-142.667	257.889	115.222	-5.13913	2.7602e-07	1.18294e-06
Pm3_Ch12-HA	Pm3_Ch9-HA	18	18	-35.3333	257.889	222.556	-1.27277	0.203098	0.308504
Pm3_Ch13-HA (Pm3d)	Pm3_Ch14-HA	18	18	148.944	79.3889	228.333	5.36526	8.08313e-08	4.21729e-07
Pm3_Ch13-HA (Pm3d)	Pm3_Ch15-HA	18	18	42.8333	79.3889	122.222	1.54294	0.122846	0.207627
Pm3_Ch13-HA (Pm3d)	Pm3_Ch16-HA	18	18	155.278	79.3889	234.667	5.5934	2.22663e-08	1.40629e-07
Pm3_Ch13-HA (Pm3d)	Pm3_Ch2-HA	18	18	9.66667	79.3889	89.0556	0.348212	0.727681	0.801117
Pm3_Ch13-HA (Pm3d)	Pm3_Ch3-HA	18	18	-25.1111	79.3889	54.2778	-0.90455	0.365704	0.471876
Pm3_Ch13-HA (Pm3d)	Pm3_Ch4-HA	18	18	129	79.3889	208.389	4.64683	3.37081e-06	1.03717e-05
Pm3_Ch13-HA (Pm3d)	Pm3_Ch5-HA	18	18	15.2778	79.3889	94.6667	0.550335	0.58209	0.684812
Pm3_Ch13-HA (Pm3d)	Pm3_Ch6-HA	18	18	37	79.3889	116.389	1.33281	0.182594	0.288306
Pm3_Ch13-HA (Pm3d)	Pm3_Ch7-HA (Pm3e)	18	18	167.889	79.3889	247.278	6.04768	1.46948e-09	1.25956e-08
Pm3_Ch13-HA (Pm3d)	Pm3_Ch8-HA	18	18	35.8333	79.3889	115.222	1.29079	0.196778	0.306667
Pm3_Ch13-HA (Pm3d)	Pm3_Ch9-HA	18	18	143.167	79.3889	222.556	5.15714	2.50755e-07	1.11447e-06
Pm3_Ch14-HA	Pm3_Ch15-HA	18	18	-106.111	228.333	122.222	-3.82232	0.000132199	0.000288435
Pm3_Ch14-HA	Pm3_Ch16-HA	18	18	6.33333	228.333	234.667	0.228139	0.819538	0.86878
Pm3_Ch14-HA	Pm3_Ch2-HA	18	18	-139.278	228.333	89.0556	-5.01705	5.24706e-07	1.96765e-06
Pm3_Ch14-HA	Pm3_Ch3-HA	18	18	-174.056	228.333	54.2778	-6.26981	3.61481e-10	3.94343e-09
Pm3_Ch14-HA	Pm3_Ch4-HA	18	18	-19.9444	228.333	208.389	-0.718437	0.472488	0.572713
Pm3_Ch14-HA	Pm3_Ch5-HA	18	18	-133.667	228.333	94.6667	-4.81493	1.47253e-06	5.04866e-06
Pm3_Ch14-HA	Pm3_Ch6-HA	18	18	-111.944	228.333	116.389	-4.03245	5.51978e-05	0.000129877
Pm3_Ch14-HA	Pm3_Ch7-HA (Pm3e)	18	18	18.9444	228.333	247.278	0.682415	0.494977	0.593972
Pm3_Ch14-HA	Pm3_Ch8-HA	18	18	-113.111	228.333	115.222	-4.07448	4.61177e-05	0.000112941
Pm3_Ch14-HA	Pm3_Ch9-HA	18	18	-5.77778	228.333	222.556	-0.208127	0.83513	0.86878
Pm3_Ch15-HA	Pm3_Ch16-HA	18	18	112.444	122.222	234.667	4.05046	5.11163e-05	0.000122679
Pm3_Ch15-HA	Pm3_Ch2-HA	18	18	-33.1667	122.222	89.0556	-1.19473	0.232194	0.339796
Pm3_Ch15-HA	Pm3_Ch3-HA	18	18	-67.9444	122.222	54.2778	-2.44749	0.0143856	0.0274011
Pm3_Ch15-HA	Pm3_Ch4-HA	18	18	86.1667	122.222	208.389	3.10389	0.00190996	0.00381992
Pm3_Ch15-HA	Pm3_Ch5-HA	18	18	-27.5556	122.222	94.6667	-0.992604	0.320903	0.432678
Pm3_Ch15-HA	Pm3_Ch6-HA	18	18	-5.83333	122.222	116.389	-0.210128	0.833568	0.86878
Pm3_Ch15-HA	Pm3_Ch7-HA (Pm3e)	18	18	125.056	122.222	247.278	4.50474	6.64543e-06	1.8987e-05
Pm3_Ch15-HA	Pm3_Ch8-HA	18	18	-7	122.222	115.222	-0.252153	0.800923	0.86878
Pm3_Ch15-HA	Pm3_Ch9-HA	18	18	100.333	122.222	222.556	3.6142	0.000301279	0.000645597
Pm3_Ch16-HA	Pm3_Ch2-HA	18	18	-145.611	234.667	89.0556	-5.24519	1.56121e-07	7.49382e-07
Pm3_Ch16-HA	Pm3_Ch3-HA	18	18	-180.389	234.667	54.2778	-6.49795	8.14208e-11	1.39579e-09
Pm3_Ch16-HA	Pm3_Ch4-HA	18	18	-26.2778	234.667	208.389	-0.946576	0.343855	0.451173
Pm3_Ch16-HA	Pm3_Ch5-HA	18	18	-140	234.667	94.6667	-5.04307	4.58128e-07	1.83251e-06
Pm3_Ch16-HA	Pm3_Ch6-HA	18	18	-118.278	234.667	116.389	-4.26059	2.03887e-05	5.31879e-05
Pm3_Ch16-HA	Pm3_Ch7-HA (Pm3e)	18	18	12.6111	234.667	247.278	0.454276	0.64963	0.749573
Pm3_Ch16-HA	Pm3_Ch8-HA	18	18	-119.444	234.667	115.222	-4.30262	1.68793e-05	4.58318e-05
Pm3_Ch16-HA	Pm3_Ch9-HA	18	18	-12.1111	234.667	222.556	-0.436265	0.662644	0.757308
Pm3_Ch2-HA	Pm3_Ch3-HA	18	18	-34.7778	89.0556	54.2778	-1.25276	0.210292	0.315439
Pm3_Ch2-HA	Pm3_Ch4-HA	18	18	119.333	89.0556	208.389	4.29861	1.71869e-05	4.58318e-05
Pm3_Ch2-HA	Pm3_Ch5-HA	18	18	5.61111	89.0556	94.6667	0.202123	0.839821	0.86878
Pm3_Ch2-HA	Pm3_Ch6-HA	18	18	27.3333	89.0556	116.389	0.984599	0.324821	0.433095
Pm3_Ch2-HA	Pm3_Ch7-HA (Pm3e)	18	18	158.222	89.0556	247.278	5.69947	1.20183e-08	8.0122e-08
Pm3_Ch2-HA	Pm3_Ch8-HA	18	18	26.1667	89.0556	115.222	0.942573	0.345899	0.451173
Pm3_Ch2-HA	Pm3_Ch9-HA	18	18	133.5	89.0556	222.556	4.80892	1.51744e-06	5.05814e-06
Pm3_Ch3-HA	Pm3_Ch4-HA	18	18	154.111	54.2778	208.389	5.55138	2.83429e-08	1.70058e-07
Pm3_Ch3-HA	Pm3_Ch5-HA	18	18	40.3889	54.2778	94.6667	1.45488	0.145701	0.239509
Pm3_Ch3-HA	Pm3_Ch6-HA	18	18	62.1111	54.2778	116.389	2.23736	0.0252628	0.0459323
Pm3_Ch3-HA	Pm3_Ch7-HA (Pm3e)	18	18	193	54.2778	247.278	6.95223	3.59561e-12	1.07868e-10
Pm3_Ch3-HA	Pm3_Ch8-HA	18	18	60.9444	54.2778	115.222	2.19534	0.0281396	0.0503992
Pm3_Ch3-HA	Pm3_Ch9-HA	18	18	168.278	54.2778	222.556	6.06169	1.34701e-09	1.2434e-08
Pm3_Ch4-HA	Pm3_Ch5-HA	18	18	-113.722	208.389	94.6667	-4.09649	4.19459e-05	0.000104865
Pm3_Ch4-HA	Pm3_Ch6-HA	18	18	-92	208.389	116.389	-3.31402	0.000919664	0.0018705
Pm3_Ch4-HA	Pm3_Ch7-HA (Pm3e)	18	18	38.8889	208.389	247.278	1.40085	0.161258	0.258013
Pm3_Ch4-HA	Pm3_Ch8-HA	18	18	-93.1667	208.389	115.222	-3.35604	0.000790668	0.00163587
Pm3_Ch4-HA	Pm3_Ch9-HA	18	18	14.1667	208.389	222.556	0.51031	0.609834	0.710486
Pm3_Ch5-HA	Pm3_Ch6-HA	18	18	21.7222	94.6667	116.389	0.782476	0.433935	0.536827
Pm3_Ch5-HA	Pm3_Ch7-HA (Pm3e)	18	18	152.611	94.6667	247.278	5.49734	3.85555e-08	2.20317e-07
Pm3_Ch5-HA	Pm3_Ch8-HA	18	18	20.5556	94.6667	115.222	0.74045	0.459027	0.562074
Pm3_Ch5-HA	Pm3_Ch9-HA	18	18	127.889	94.6667	222.556	4.6068	4.08909e-06	1.22673e-05
Pm3_Ch6-HA	Pm3_Ch7-HA (Pm3e)	18	18	130.889	116.389	247.278	4.71487	2.41868e-06	7.63794e-06
Pm3_Ch6-HA	Pm3_Ch8-HA	18	18	-1.16667	116.389	115.222	-0.0420256	0.966478	0.966478
Pm3_Ch6-HA	Pm3_Ch9-HA	18	18	106.167	116.389	222.556	3.82433	0.00013113	0.000288435
Pm3_Ch7-HA (Pm3e)	Pm3_Ch8-HA	18	18	-132.056	247.278	115.222	-4.75689	1.96595e-06	6.37606e-06
Pm3_Ch7-HA (Pm3e)	Pm3_Ch9-HA	18	18	-24.7222	247.278	222.556	-0.890542	0.373175	0.476394
Pm3_Ch8-HA	Pm3_Ch9-HA	18	18	107.333	115.222	222.556	3.86635	0.000110476	0.000250134
Dunn's Test of Multiple Comparisons, p.adjust.method = "BH", two-sided
Group 1	Group 2	Sample count Group 1	Sample count Group 2	Mean ranks difference	Mean rank Group 1	Mean rank Group 2	Statistic (z)	P-value	Adjusted P-value
BgtE-20069b_T86I-mRFP +	BgtE-20069b_T86I-mRFP +
Pm3_Ch1-HA (Pm3CS)	Pm3_Ch10-HA	18	18	35.7778	69.8333	105.611	1.28878	0.197473	0.278786
Pm3_Ch1-HA (Pm3CS)	Pm3_Ch11-HA	18	18	-9.77778	69.8333	60.0556	-0.352214	0.724678	0.828203
Pm3_Ch1-HA (Pm3CS)	Pm3_Ch12-HA	18	18	169.667	69.8333	239.5	6.11172	9.85648e-10	5.63228e-09
Pm3_Ch1-HA (Pm3CS)	Pm3_Ch13-HA (Pm3d)	18	18	192.111	69.8333	261.944	6.92021	4.50979e-12	1.08235e-10
Pm3_Ch1-HA (Pm3CS)	Pm3_Ch14-HA	18	18	137.611	69.8333	207.444	4.95701	7.15845e-07	2.38615e-06
Pm3_Ch1-HA (Pm3CS)	Pm3_Ch15-HA	18	18	-1.11111	69.8333	68.7222	-0.0400243	0.968074	0.984482
Pm3_Ch1-HA (Pm3CS)	Pm3_Ch16-HA	18	18	172.389	69.8333	242.222	6.20978	5.30599e-10	3.53733e-09
Pm3_Ch1-HA (Pm3CS)	Pm3_Ch2-HA	18	18	80.8333	69.8333	150.667	2.91177	0.00359386	0.00663482
Pm3_Ch1-HA (Pm3CS)	Pm3_Ch3-HA	18	18	-5.44444	69.8333	64.3889	-0.196119	0.844517	0.921291
Pm3_Ch1-HA (Pm3CS)	Pm3_Ch4-HA	18	18	15.9444	69.8333	85.7778	0.574349	0.565731	0.685735
Pm3_Ch1-HA (Pm3CS)	Pm3_Ch5-HA	18	18	-10.1667	69.8333	59.6667	-0.366223	0.714199	0.824076
Pm3_Ch1-HA (Pm3CS)	Pm3_Ch6-HA	18	18	130.722	69.8333	200.556	4.70886	2.49101e-06	6.95167e-06
Pm3_Ch1-HA (Pm3CS)	Pm3_Ch7-HA (Pm3e)	18	18	117.222	69.8333	187.056	4.22257	2.41534e-05	5.79683e-05
Pm3_Ch1-HA (Pm3CS)	Pm3_Ch8-HA	18	18	168.167	69.8333	238	6.05768	1.38095e-09	6.90476e-09
Pm3_Ch1-HA (Pm3CS)	Pm3_Ch9-HA	18	18	0.722222	69.8333	70.5556	0.0260158	0.979245	0.987474
Pm3_Ch10-HA	Pm3_Ch11-HA	18	18	-45.5556	105.611	60.0556	-1.641	0.100798	0.157088
Pm3_Ch10-HA	Pm3_Ch12-HA	18	18	133.889	105.611	239.5	4.82293	1.41462e-06	4.24387e-06
Pm3_Ch10-HA	Pm3_Ch13-HA (Pm3d)	18	18	156.333	105.611	261.944	5.63142	1.78727e-08	7.94341e-08
Pm3_Ch10-HA	Pm3_Ch14-HA	18	18	101.833	105.611	207.444	3.66823	0.000244235	0.000542743
Pm3_Ch10-HA	Pm3_Ch15-HA	18	18	-36.8889	105.611	68.7222	-1.32881	0.183911	0.265896
Pm3_Ch10-HA	Pm3_Ch16-HA	18	18	136.611	105.611	242.222	4.92099	8.61063e-07	2.71915e-06
Pm3_Ch10-HA	Pm3_Ch2-HA	18	18	45.0556	105.611	150.667	1.62299	0.104592	0.160911
Pm3_Ch10-HA	Pm3_Ch3-HA	18	18	-41.2222	105.611	64.3889	-1.4849	0.137569	0.206354
Pm3_Ch10-HA	Pm3_Ch4-HA	18	18	-19.8333	105.611	85.7778	-0.714435	0.474959	0.590643
Pm3_Ch10-HA	Pm3_Ch5-HA	18	18	-45.9444	105.611	59.6667	-1.65501	0.0979232	0.154616
Pm3_Ch10-HA	Pm3_Ch6-HA	18	18	94.9444	105.611	200.556	3.42008	0.000626027	0.00134149
Pm3_Ch10-HA	Pm3_Ch7-HA (Pm3e)	18	18	81.4444	105.611	187.056	2.93378	0.00334857	0.00627857
Pm3_Ch10-HA	Pm3_Ch8-HA	18	18	132.389	105.611	238	4.7689	1.85234e-06	5.42149e-06
Pm3_Ch10-HA	Pm3_Ch9-HA	18	18	-35.0556	105.611	70.5556	-1.26277	0.206673	0.28838
Pm3_Ch11-HA	Pm3_Ch12-HA	18	18	179.444	60.0556	239.5	6.46393	1.02017e-10	1.22421e-09
Pm3_Ch11-HA	Pm3_Ch13-HA (Pm3d)	18	18	201.889	60.0556	261.944	7.27242	3.53096e-13	2.11858e-11
Pm3_Ch11-HA	Pm3_Ch14-HA	18	18	147.389	60.0556	207.444	5.30923	1.1009e-07	4.26155e-07
Pm3_Ch11-HA	Pm3_Ch15-HA	18	18	8.66667	60.0556	68.7222	0.31219	0.754896	0.846613
Pm3_Ch11-HA	Pm3_Ch16-HA	18	18	182.167	60.0556	242.222	6.56199	5.30941e-11	7.96411e-10
Pm3_Ch11-HA	Pm3_Ch2-HA	18	18	90.6111	60.0556	150.667	3.26399	0.00109857	0.00223438
Pm3_Ch11-HA	Pm3_Ch3-HA	18	18	4.33333	60.0556	64.3889	0.156095	0.875958	0.925383
Pm3_Ch11-HA	Pm3_Ch4-HA	18	18	25.7222	60.0556	85.7778	0.926564	0.354153	0.467015
Pm3_Ch11-HA	Pm3_Ch5-HA	18	18	-0.388889	60.0556	59.6667	-0.0140085	0.988823	0.988823
Pm3_Ch11-HA	Pm3_Ch6-HA	18	18	140.5	60.0556	200.556	5.06108	4.16892e-07	1.47139e-06
Pm3_Ch11-HA	Pm3_Ch7-HA (Pm3e)	18	18	127	60.0556	187.056	4.57478	4.76715e-06	1.24361e-05
Pm3_Ch11-HA	Pm3_Ch8-HA	18	18	177.944	60.0556	238	6.4099	1.45617e-10	1.3799e-09
Pm3_Ch11-HA	Pm3_Ch9-HA	18	18	10.5	60.0556	70.5556	0.37823	0.70526	0.821662
Pm3_Ch12-HA	Pm3_Ch13-HA (Pm3d)	18	18	22.4444	239.5	261.944	0.808492	0.418808	0.540397
Pm3_Ch12-HA	Pm3_Ch14-HA	18	18	-32.0556	239.5	207.444	-1.1547	0.248212	0.338471
Pm3_Ch12-HA	Pm3_Ch15-HA	18	18	-170.778	239.5	68.7222	-6.15174	7.66368e-10	4.59821e-09
Pm3_Ch12-HA	Pm3_Ch16-HA	18	18	2.72222	239.5	242.222	0.0980596	0.921885	0.961967
Pm3_Ch12-HA	Pm3_Ch2-HA	18	18	-88.8333	239.5	150.667	-3.19995	0.00137453	0.00274907
Pm3_Ch12-HA	Pm3_Ch3-HA	18	18	-175.111	239.5	64.3889	-6.30784	2.82963e-10	2.26371e-09
Pm3_Ch12-HA	Pm3_Ch4-HA	18	18	-153.722	239.5	85.7778	-5.53737	3.07051e-08	1.31593e-07
Pm3_Ch12-HA	Pm3_Ch5-HA	18	18	-179.833	239.5	59.6667	-6.47794	9.29834e-11	1.22421e-09
Pm3_Ch12-HA	Pm3_Ch6-HA	18	18	-38.9444	239.5	200.556	-1.40285	0.160661	0.238016
Pm3_Ch12-HA	Pm3_Ch7-HA (Pm3e)	18	18	-52.4444	239.5	187.056	-1.88915	0.0588719	0.0967757
Pm3_Ch12-HA	Pm3_Ch8-HA	18	18	-1.5	239.5	238	-0.0540329	0.956909	0.981445
Pm3_Ch12-HA	Pm3_Ch9-HA	18	18	-168.944	239.5	70.5556	-6.0857	1.15983e-09	6.05126e-09
Pm3_Ch13-HA (Pm3d)	Pm3_Ch14-HA	18	18	-54.5	261.944	207.444	-1.96319	0.0496236	0.0827061
Pm3_Ch13-HA (Pm3d)	Pm3_Ch15-HA	18	18	-193.222	261.944	68.7222	-6.96023	3.3971e-12	1.01913e-10
Pm3_Ch13-HA (Pm3d)	Pm3_Ch16-HA	18	18	-19.7222	261.944	242.222	-0.710432	0.477436	0.590643
Pm3_Ch13-HA (Pm3d)	Pm3_Ch2-HA	18	18	-111.278	261.944	150.667	-4.00844	6.11217e-05	0.000138389
Pm3_Ch13-HA (Pm3d)	Pm3_Ch3-HA	18	18	-197.556	261.944	64.3889	-7.11633	1.1084e-12	4.43361e-11
Pm3_Ch13-HA (Pm3d)	Pm3_Ch4-HA	18	18	-176.167	261.944	85.7778	-6.34586	2.21187e-10	1.89589e-09
Pm3_Ch13-HA (Pm3d)	Pm3_Ch5-HA	18	18	-202.278	261.944	59.6667	-7.28643	3.18273e-13	2.11858e-11
Pm3_Ch13-HA (Pm3d)	Pm3_Ch6-HA	18	18	-61.3889	261.944	200.556	-2.21134	0.027012	0.0469773
Pm3_Ch13-HA (Pm3d)	Pm3_Ch7-HA (Pm3e)	18	18	-74.8889	261.944	187.056	-2.69764	0.00698328	0.0125074
Pm3_Ch13-HA (Pm3d)	Pm3_Ch8-HA	18	18	-23.9444	261.944	238	-0.862525	0.388399	0.506607
Pm3_Ch13-HA (Pm3d)	Pm3_Ch9-HA	18	18	-191.389	261.944	70.5556	-6.89419	5.41715e-12	1.08343e-10
Pm3_Ch14-HA	Pm3_Ch15-HA	18	18	-138.722	207.444	68.7222	-4.99704	5.82173e-07	1.99602e-06
Pm3_Ch14-HA	Pm3_Ch16-HA	18	18	34.7778	207.444	242.222	1.25276	0.210292	0.290058
Pm3_Ch14-HA	Pm3_Ch2-HA	18	18	-56.7778	207.444	150.667	-2.04524	0.0408308	0.0699957
Pm3_Ch14-HA	Pm3_Ch3-HA	18	18	-143.056	207.444	64.3889	-5.15313	2.56169e-07	9.60633e-07
Pm3_Ch14-HA	Pm3_Ch4-HA	18	18	-121.667	207.444	85.7778	-4.38267	1.17236e-05	2.9309e-05
Pm3_Ch14-HA	Pm3_Ch5-HA	18	18	-147.778	207.444	59.6667	-5.32324	1.01937e-07	4.07746e-07
Pm3_Ch14-HA	Pm3_Ch6-HA	18	18	-6.88889	207.444	200.556	-0.248151	0.804018	0.893353
Pm3_Ch14-HA	Pm3_Ch7-HA (Pm3e)	18	18	-20.3889	207.444	187.056	-0.734447	0.462677	0.584434
Pm3_Ch14-HA	Pm3_Ch8-HA	18	18	30.5556	207.444	238	1.10067	0.271041	0.365448
Pm3_Ch14-HA	Pm3_Ch9-HA	18	18	-136.889	207.444	70.5556	-4.931	8.18102e-07	2.6533e-06
Pm3_Ch15-HA	Pm3_Ch16-HA	18	18	173.5	68.7222	242.222	6.2498	4.10976e-10	2.90101e-09
Pm3_Ch15-HA	Pm3_Ch2-HA	18	18	81.9444	68.7222	150.667	2.9518	0.00315932	0.00601776
Pm3_Ch15-HA	Pm3_Ch3-HA	18	18	-4.33333	68.7222	64.3889	-0.156095	0.875958	0.925383
Pm3_Ch15-HA	Pm3_Ch4-HA	18	18	17.0556	68.7222	85.7778	0.614374	0.538968	0.659961
Pm3_Ch15-HA	Pm3_Ch5-HA	18	18	-9.05556	68.7222	59.6667	-0.326198	0.744274	0.842575
Pm3_Ch15-HA	Pm3_Ch6-HA	18	18	131.833	68.7222	200.556	4.74889	2.04538e-06	5.84394e-06
Pm3_Ch15-HA	Pm3_Ch7-HA (Pm3e)	18	18	118.333	68.7222	187.056	4.26259	2.02069e-05	4.94863e-05
Pm3_Ch15-HA	Pm3_Ch8-HA	18	18	169.278	68.7222	238	6.09771	1.076e-09	5.86907e-09
Pm3_Ch15-HA	Pm3_Ch9-HA	18	18	1.83333	68.7222	70.5556	0.0660402	0.947346	0.980013
Pm3_Ch16-HA	Pm3_Ch2-HA	18	18	-91.5556	242.222	150.667	-3.29801	0.000973741	0.00204998
Pm3_Ch16-HA	Pm3_Ch3-HA	18	18	-177.833	242.222	64.3889	-6.4059	1.49489e-10	1.3799e-09
Pm3_Ch16-HA	Pm3_Ch4-HA	18	18	-156.444	242.222	85.7778	-5.63543	1.74625e-08	7.94341e-08
Pm3_Ch16-HA	Pm3_Ch5-HA	18	18	-182.556	242.222	59.6667	-6.576	4.83274e-11	7.96411e-10
Pm3_Ch16-HA	Pm3_Ch6-HA	18	18	-41.6667	242.222	200.556	-1.50091	0.133378	0.2026
Pm3_Ch16-HA	Pm3_Ch7-HA (Pm3e)	18	18	-55.1667	242.222	187.056	-1.98721	0.0468993	0.0792664
Pm3_Ch16-HA	Pm3_Ch8-HA	18	18	-4.22222	242.222	238	-0.152093	0.879114	0.925383
Pm3_Ch16-HA	Pm3_Ch9-HA	18	18	-171.667	242.222	70.5556	-6.18376	6.25922e-10	3.95319e-09
Pm3_Ch2-HA	Pm3_Ch3-HA	18	18	-86.2778	150.667	64.3889	-3.10789	0.00188428	0.003647
Pm3_Ch2-HA	Pm3_Ch4-HA	18	18	-64.8889	150.667	85.7778	-2.33742	0.0194173	0.0342658
Pm3_Ch2-HA	Pm3_Ch5-HA	18	18	-91	150.667	59.6667	-3.27799	0.00104548	0.00216306
Pm3_Ch2-HA	Pm3_Ch6-HA	18	18	49.8889	150.667	200.556	1.79709	0.0723209	0.115713
Pm3_Ch2-HA	Pm3_Ch7-HA (Pm3e)	18	18	36.3889	150.667	187.056	1.3108	0.189926	0.271323
Pm3_Ch2-HA	Pm3_Ch8-HA	18	18	87.3333	150.667	238	3.14591	0.00165569	0.0032571
Pm3_Ch2-HA	Pm3_Ch9-HA	18	18	-80.1111	150.667	70.5556	-2.88576	0.00390476	0.00709956
Pm3_Ch3-HA	Pm3_Ch4-HA	18	18	21.3889	64.3889	85.7778	0.770469	0.441022	0.563007
Pm3_Ch3-HA	Pm3_Ch5-HA	18	18	-4.72222	64.3889	59.6667	-0.170103	0.864929	0.925383
Pm3_Ch3-HA	Pm3_Ch6-HA	18	18	136.167	64.3889	200.556	4.90498	9.34354e-07	2.87493e-06
Pm3_Ch3-HA	Pm3_Ch7-HA (Pm3e)	18	18	122.667	64.3889	187.056	4.41869	9.93022e-06	2.53537e-05
Pm3_Ch3-HA	Pm3_Ch8-HA	18	18	173.611	64.3889	238	6.2538	4.00575e-10	2.90101e-09
Pm3_Ch3-HA	Pm3_Ch9-HA	18	18	6.16667	64.3889	70.5556	0.222135	0.824209	0.907386
Pm3_Ch4-HA	Pm3_Ch5-HA	18	18	-26.1111	85.7778	59.6667	-0.940572	0.346924	0.462566
Pm3_Ch4-HA	Pm3_Ch6-HA	18	18	114.778	85.7778	200.556	4.13451	3.55706e-05	8.20859e-05
Pm3_Ch4-HA	Pm3_Ch7-HA (Pm3e)	18	18	101.278	85.7778	187.056	3.64822	0.000264065	0.000576141
Pm3_Ch4-HA	Pm3_Ch8-HA	18	18	152.222	85.7778	238	5.48333	4.17382e-08	1.7271e-07
Pm3_Ch4-HA	Pm3_Ch9-HA	18	18	-15.2222	85.7778	70.5556	-0.548333	0.583463	0.700156
Pm3_Ch5-HA	Pm3_Ch6-HA	18	18	140.889	59.6667	200.556	5.07509	3.8732e-07	1.40843e-06
Pm3_Ch5-HA	Pm3_Ch7-HA (Pm3e)	18	18	127.389	59.6667	187.056	4.58879	4.45821e-06	1.18886e-05
Pm3_Ch5-HA	Pm3_Ch8-HA	18	18	178.333	59.6667	238	6.42391	1.3282e-10	1.3799e-09
Pm3_Ch5-HA	Pm3_Ch9-HA	18	18	10.8889	59.6667	70.5556	0.392239	0.694882	0.817508
Pm3_Ch6-HA	Pm3_Ch7-HA (Pm3e)	18	18	-13.5	200.556	187.056	-0.486296	0.626757	0.744662
Pm3_Ch6-HA	Pm3_Ch8-HA	18	18	37.4444	200.556	238	1.34882	0.177395	0.259602
Pm3_Ch6-HA	Pm3_Ch9-HA	18	18	-130	200.556	70.5556	-4.68285	2.82916e-06	7.7159e-06
Pm3_Ch7-HA (Pm3e)	Pm3_Ch8-HA	18	18	50.9444	187.056	238	1.83512	0.0664885	0.107819
Pm3_Ch7-HA (Pm3e)	Pm3_Ch9-HA	18	18	-116.5	187.056	70.5556	-4.19655	2.71009e-05	6.37668e-05
Pm3_Ch8-HA	Pm3_Ch9-HA	18	18	-167.444	238	70.5556	-6.03167	1.62276e-09	7.78923e-09
Dunn's Test of Multiple Comparisons, p.adjust.method = "BH", two-sided
Group 1	Group 2	Sample count Group 1	Sample count Group 2	Mean ranks difference	Mean rank Group 1	Mean rank Group 2	Statistic (z)	P-value	Adjusted P-value
BgtE-20069b_S74T-mRFP +	BgtE-20069b_S74T-mRFP +
Pm3_Ch1-HA (Pm3CS)	Pm3_Ch10-HA	18	18	19.7778	97.8889	117.667	0.712433	0.476197	0.611078
Pm3_Ch1-HA (Pm3CS)	Pm3_Ch11-HA	18	18	-22.6667	97.8889	75.2222	-0.816497	0.414216	0.552288
Pm3_Ch1-HA (Pm3CS)	Pm3_Ch12-HA	18	18	101.889	97.8889	199.778	3.67023	0.00024233	0.000726991
Pm3_Ch1-HA (Pm3CS)	Pm3_Ch13-HA (Pm3d)	18	18	181.389	97.8889	279.278	6.53397	6.40471e-11	1.92141e-09
Pm3_Ch1-HA (Pm3CS)	Pm3_Ch14-HA	18	18	41	97.8889	138.889	1.4769	0.139703	0.255962
Pm3_Ch1-HA (Pm3CS)	Pm3_Ch15-HA	18	18	37.3889	97.8889	135.278	1.34682	0.178038	0.316467
Pm3_Ch1-HA (Pm3CS)	Pm3_Ch16-HA	18	18	156.778	97.8889	254.667	5.64743	1.6286e-08	1.39594e-07
Pm3_Ch1-HA (Pm3CS)	Pm3_Ch2-HA	18	18	9.94444	97.8889	107.833	0.358218	0.72018	0.816091
Pm3_Ch1-HA (Pm3CS)	Pm3_Ch3-HA	18	18	-15.2778	97.8889	82.6111	-0.550335	0.58209	0.691592
Pm3_Ch1-HA (Pm3CS)	Pm3_Ch4-HA	18	18	37.2778	97.8889	135.167	1.34282	0.179331	0.316467
Pm3_Ch1-HA (Pm3CS)	Pm3_Ch5-HA	18	18	4.38889	97.8889	102.278	0.158096	0.874381	0.92274
Pm3_Ch1-HA (Pm3CS)	Pm3_Ch6-HA	18	18	40.8889	97.8889	138.778	1.4729	0.140779	0.255962
Pm3_Ch1-HA (Pm3CS)	Pm3_Ch7-HA (Pm3e)	18	18	13.1111	97.8889	111	0.472287	0.636722	0.749084
Pm3_Ch1-HA (Pm3CS)	Pm3_Ch8-HA	18	18	145.5	97.8889	243.389	5.24119	1.59546e-07	1.06364e-06
Pm3_Ch1-HA (Pm3CS)	Pm3_Ch9-HA	18	18	-5.61111	97.8889	92.2778	-0.202123	0.839821	0.901484
Pm3_Ch10-HA	Pm3_Ch11-HA	18	18	-42.4444	117.667	75.2222	-1.52893	0.126282	0.236778
Pm3_Ch10-HA	Pm3_Ch12-HA	18	18	82.1111	117.667	199.778	2.9578	0.00309844	0.0084503
Pm3_Ch10-HA	Pm3_Ch13-HA (Pm3d)	18	18	161.611	117.667	279.278	5.82154	5.83076e-09	5.83076e-08
Pm3_Ch10-HA	Pm3_Ch14-HA	18	18	21.2222	117.667	138.889	0.764465	0.44459	0.583015
Pm3_Ch10-HA	Pm3_Ch15-HA	18	18	17.6111	117.667	135.278	0.634386	0.525829	0.653745
Pm3_Ch10-HA	Pm3_Ch16-HA	18	18	137	117.667	254.667	4.935	8.01502e-07	3.84721e-06
Pm3_Ch10-HA	Pm3_Ch2-HA	18	18	-9.83333	117.667	107.833	-0.354215	0.723177	0.816091
Pm3_Ch10-HA	Pm3_Ch3-HA	18	18	-35.0556	117.667	82.6111	-1.26277	0.206673	0.339736
Pm3_Ch10-HA	Pm3_Ch4-HA	18	18	17.5	117.667	135.167	0.630383	0.528444	0.653745
Pm3_Ch10-HA	Pm3_Ch5-HA	18	18	-15.3889	117.667	102.278	-0.554337	0.579348	0.691592
Pm3_Ch10-HA	Pm3_Ch6-HA	18	18	21.1111	117.667	138.778	0.760463	0.446978	0.583015
Pm3_Ch10-HA	Pm3_Ch7-HA (Pm3e)	18	18	-6.66667	117.667	111	-0.240146	0.810217	0.883873
Pm3_Ch10-HA	Pm3_Ch8-HA	18	18	125.722	117.667	243.389	4.52875	5.93324e-06	2.54282e-05
Pm3_Ch10-HA	Pm3_Ch9-HA	18	18	-25.3889	117.667	92.2778	-0.914556	0.360425	0.50733
Pm3_Ch11-HA	Pm3_Ch12-HA	18	18	124.556	75.2222	199.778	4.48673	7.23251e-06	2.99276e-05
Pm3_Ch11-HA	Pm3_Ch13-HA (Pm3d)	18	18	204.056	75.2222	279.278	7.35047	1.9751e-13	2.37013e-11
Pm3_Ch11-HA	Pm3_Ch14-HA	18	18	63.6667	75.2222	138.889	2.29339	0.0218253	0.0540161
Pm3_Ch11-HA	Pm3_Ch15-HA	18	18	60.0556	75.2222	135.278	2.16332	0.0305169	0.0697944
Pm3_Ch11-HA	Pm3_Ch16-HA	18	18	179.444	75.2222	254.667	6.46393	1.02017e-10	2.44841e-09
Pm3_Ch11-HA	Pm3_Ch2-HA	18	18	32.6111	75.2222	107.833	1.17471	0.240109	0.379119
Pm3_Ch11-HA	Pm3_Ch3-HA	18	18	7.38889	75.2222	82.6111	0.266162	0.790115	0.869851
Pm3_Ch11-HA	Pm3_Ch4-HA	18	18	59.9444	75.2222	135.167	2.15931	0.0308259	0.0697944
Pm3_Ch11-HA	Pm3_Ch5-HA	18	18	27.0556	75.2222	102.278	0.974593	0.329762	0.471089
Pm3_Ch11-HA	Pm3_Ch6-HA	18	18	63.5556	75.2222	138.778	2.28939	0.0220566	0.0540161
Pm3_Ch11-HA	Pm3_Ch7-HA (Pm3e)	18	18	35.7778	75.2222	111	1.28878	0.197473	0.329122
Pm3_Ch11-HA	Pm3_Ch8-HA	18	18	168.167	75.2222	243.389	6.05768	1.38095e-09	1.65714e-08
Pm3_Ch11-HA	Pm3_Ch9-HA	18	18	17.0556	75.2222	92.2778	0.614374	0.538968	0.659961
Pm3_Ch12-HA	Pm3_Ch13-HA (Pm3d)	18	18	79.5	199.778	279.278	2.86374	0.00418669	0.0111645
Pm3_Ch12-HA	Pm3_Ch14-HA	18	18	-60.8889	199.778	138.889	-2.19333	0.0282833	0.066549
Pm3_Ch12-HA	Pm3_Ch15-HA	18	18	-64.5	199.778	135.278	-2.32341	0.020157	0.0514646
Pm3_Ch12-HA	Pm3_Ch16-HA	18	18	54.8889	199.778	254.667	1.9772	0.0480187	0.102897
Pm3_Ch12-HA	Pm3_Ch2-HA	18	18	-91.9444	199.778	107.833	-3.31201	0.000926268	0.00264648
Pm3_Ch12-HA	Pm3_Ch3-HA	18	18	-117.167	199.778	82.6111	-4.22057	2.43689e-05	9.13833e-05
Pm3_Ch12-HA	Pm3_Ch4-HA	18	18	-64.6111	199.778	135.167	-2.32742	0.0199432	0.0514646
Pm3_Ch12-HA	Pm3_Ch5-HA	18	18	-97.5	199.778	102.278	-3.51214	0.00044452	0.00130104
Pm3_Ch12-HA	Pm3_Ch6-HA	18	18	-61	199.778	138.778	-2.19734	0.0279964	0.066549
Pm3_Ch12-HA	Pm3_Ch7-HA (Pm3e)	18	18	-88.7778	199.778	111	-3.19794	0.00138411	0.00386262
Pm3_Ch12-HA	Pm3_Ch8-HA	18	18	43.6111	199.778	243.389	1.57096	0.116193	0.228576
Pm3_Ch12-HA	Pm3_Ch9-HA	18	18	-107.5	199.778	92.2778	-3.87236	0.000107789	0.000349585
Pm3_Ch13-HA (Pm3d)	Pm3_Ch14-HA	18	18	-140.389	279.278	138.889	-5.05708	4.25734e-07	2.12867e-06
Pm3_Ch13-HA (Pm3d)	Pm3_Ch15-HA	18	18	-144	279.278	135.278	-5.18715	2.13531e-07	1.28119e-06
Pm3_Ch13-HA (Pm3d)	Pm3_Ch16-HA	18	18	-24.6111	279.278	254.667	-0.886539	0.375327	0.517692
Pm3_Ch13-HA (Pm3d)	Pm3_Ch2-HA	18	18	-171.444	279.278	107.833	-6.17576	6.58476e-10	9.87714e-09
Pm3_Ch13-HA (Pm3d)	Pm3_Ch3-HA	18	18	-196.667	279.278	82.6111	-7.08431	1.3974e-12	8.38441e-11
Pm3_Ch13-HA (Pm3d)	Pm3_Ch4-HA	18	18	-144.111	279.278	135.167	-5.19116	2.08991e-07	1.28119e-06
Pm3_Ch13-HA (Pm3d)	Pm3_Ch5-HA	18	18	-177	279.278	102.278	-6.37588	1.81918e-10	3.63836e-09
Pm3_Ch13-HA (Pm3d)	Pm3_Ch6-HA	18	18	-140.5	279.278	138.778	-5.06108	4.16892e-07	2.12867e-06
Pm3_Ch13-HA (Pm3d)	Pm3_Ch7-HA (Pm3e)	18	18	-168.278	279.278	111	-6.06169	1.34701e-09	1.65714e-08
Pm3_Ch13-HA (Pm3d)	Pm3_Ch8-HA	18	18	-35.8889	279.278	243.389	-1.29279	0.196085	0.329122
Pm3_Ch13-HA (Pm3d)	Pm3_Ch9-HA	18	18	-187	279.278	92.2778	-6.7361	1.62698e-11	6.50792e-10
Pm3_Ch14-HA	Pm3_Ch15-HA	18	18	-3.61111	138.889	135.278	-0.130079	0.896504	0.92274
Pm3_Ch14-HA	Pm3_Ch16-HA	18	18	115.778	138.889	254.667	4.17054	3.03883e-05	0.000107253
Pm3_Ch14-HA	Pm3_Ch2-HA	18	18	-31.0556	138.889	107.833	-1.11868	0.263277	0.407675
Pm3_Ch14-HA	Pm3_Ch3-HA	18	18	-56.2778	138.889	82.6111	-2.02723	0.0426386	0.0939259
Pm3_Ch14-HA	Pm3_Ch4-HA	18	18	-3.72222	138.889	135.167	-0.134082	0.893338	0.92274
Pm3_Ch14-HA	Pm3_Ch5-HA	18	18	-36.6111	138.889	102.278	-1.3188	0.187235	0.323275
Pm3_Ch14-HA	Pm3_Ch6-HA	18	18	-0.111111	138.889	138.778	-0.00400243	0.996807	0.996807
Pm3_Ch14-HA	Pm3_Ch7-HA (Pm3e)	18	18	-27.8889	138.889	111	-1.00461	0.315084	0.469621
Pm3_Ch14-HA	Pm3_Ch8-HA	18	18	104.5	138.889	243.389	3.76429	0.000167023	0.000513918
Pm3_Ch14-HA	Pm3_Ch9-HA	18	18	-46.6111	138.889	92.2778	-1.67902	0.0931479	0.187861
Pm3_Ch15-HA	Pm3_Ch16-HA	18	18	119.389	135.278	254.667	4.30062	1.70324e-05	6.5932e-05
Pm3_Ch15-HA	Pm3_Ch2-HA	18	18	-27.4444	135.278	107.833	-0.988601	0.322858	0.469621
Pm3_Ch15-HA	Pm3_Ch3-HA	18	18	-52.6667	135.278	82.6111	-1.89715	0.0578076	0.120699
Pm3_Ch15-HA	Pm3_Ch4-HA	18	18	-0.111111	135.278	135.167	-0.00400243	0.996807	0.996807
Pm3_Ch15-HA	Pm3_Ch5-HA	18	18	-33	135.278	102.278	-1.18872	0.234549	0.377805
Pm3_Ch15-HA	Pm3_Ch6-HA	18	18	3.5	135.278	138.778	0.126077	0.899671	0.92274
Pm3_Ch15-HA	Pm3_Ch7-HA (Pm3e)	18	18	-24.2778	135.278	111	-0.874532	0.381829	0.517768
Pm3_Ch15-HA	Pm3_Ch8-HA	18	18	108.111	135.278	243.389	3.89437	9.84549e-05	0.000328183
Pm3_Ch15-HA	Pm3_Ch9-HA	18	18	-43	135.278	92.2778	-1.54894	0.121396	0.233068
Pm3_Ch16-HA	Pm3_Ch2-HA	18	18	-146.833	254.667	107.833	-5.28922	1.22841e-07	8.67114e-07
Pm3_Ch16-HA	Pm3_Ch3-HA	18	18	-172.056	254.667	82.6111	-6.19777	5.7269e-10	9.81754e-09
Pm3_Ch16-HA	Pm3_Ch4-HA	18	18	-119.5	254.667	135.167	-4.30462	1.67274e-05	6.5932e-05
Pm3_Ch16-HA	Pm3_Ch5-HA	18	18	-152.389	254.667	102.278	-5.48934	4.03442e-08	3.22753e-07
Pm3_Ch16-HA	Pm3_Ch6-HA	18	18	-115.889	254.667	138.778	-4.17454	2.9859e-05	0.000107253
Pm3_Ch16-HA	Pm3_Ch7-HA (Pm3e)	18	18	-143.667	254.667	111	-5.17515	2.27731e-07	1.30132e-06
Pm3_Ch16-HA	Pm3_Ch8-HA	18	18	-11.2778	254.667	243.389	-0.406247	0.684561	0.797547
Pm3_Ch16-HA	Pm3_Ch9-HA	18	18	-162.389	254.667	92.2778	-5.84956	4.92882e-09	5.3769e-08
Pm3_Ch2-HA	Pm3_Ch3-HA	18	18	-25.2222	107.833	82.6111	-0.908553	0.363586	0.50733
Pm3_Ch2-HA	Pm3_Ch4-HA	18	18	27.3333	107.833	135.167	0.984599	0.324821	0.469621
Pm3_Ch2-HA	Pm3_Ch5-HA	18	18	-5.55556	107.833	102.278	-0.200122	0.841385	0.901484
Pm3_Ch2-HA	Pm3_Ch6-HA	18	18	30.9444	107.833	138.778	1.11468	0.264988	0.407675
Pm3_Ch2-HA	Pm3_Ch7-HA (Pm3e)	18	18	3.16667	107.833	111	0.114069	0.909183	0.924593
Pm3_Ch2-HA	Pm3_Ch8-HA	18	18	135.556	107.833	243.389	4.88297	1.045e-06	4.82307e-06
Pm3_Ch2-HA	Pm3_Ch9-HA	18	18	-15.5556	107.833	92.2778	-0.560341	0.575247	0.691592
Pm3_Ch3-HA	Pm3_Ch4-HA	18	18	52.5556	82.6111	135.167	1.89315	0.0583377	0.120699
Pm3_Ch3-HA	Pm3_Ch5-HA	18	18	19.6667	82.6111	102.278	0.708431	0.478678	0.611078
Pm3_Ch3-HA	Pm3_Ch6-HA	18	18	56.1667	82.6111	138.778	2.02323	0.0430494	0.0939259
Pm3_Ch3-HA	Pm3_Ch7-HA (Pm3e)	18	18	28.3889	82.6111	111	1.02262	0.306487	0.465549
Pm3_Ch3-HA	Pm3_Ch8-HA	18	18	160.778	82.6111	243.389	5.79152	6.97513e-09	6.43858e-08
Pm3_Ch3-HA	Pm3_Ch9-HA	18	18	9.66667	82.6111	92.2778	0.348212	0.727681	0.816091
Pm3_Ch4-HA	Pm3_Ch5-HA	18	18	-32.8889	135.167	102.278	-1.18472	0.236128	0.377805
Pm3_Ch4-HA	Pm3_Ch6-HA	18	18	3.61111	135.167	138.778	0.130079	0.896504	0.92274
Pm3_Ch4-HA	Pm3_Ch7-HA (Pm3e)	18	18	-24.1667	135.167	111	-0.870529	0.384011	0.517768
Pm3_Ch4-HA	Pm3_Ch8-HA	18	18	108.222	135.167	243.389	3.89837	9.6842e-05	0.000328183
Pm3_Ch4-HA	Pm3_Ch9-HA	18	18	-42.8889	135.167	92.2778	-1.54494	0.122361	0.233068
Pm3_Ch5-HA	Pm3_Ch6-HA	18	18	36.5	102.278	138.778	1.3148	0.188577	0.323275
Pm3_Ch5-HA	Pm3_Ch7-HA (Pm3e)	18	18	8.72222	102.278	111	0.314191	0.753376	0.837084
Pm3_Ch5-HA	Pm3_Ch8-HA	18	18	141.111	102.278	243.389	5.08309	3.71341e-07	2.0255e-06
Pm3_Ch5-HA	Pm3_Ch9-HA	18	18	-10	102.278	92.2778	-0.360219	0.718683	0.816091
Pm3_Ch6-HA	Pm3_Ch7-HA (Pm3e)	18	18	-27.7778	138.778	111	-1.00061	0.317016	0.469621
Pm3_Ch6-HA	Pm3_Ch8-HA	18	18	104.611	138.778	243.389	3.76829	0.000164368	0.000513918
Pm3_Ch6-HA	Pm3_Ch9-HA	18	18	-46.5	138.778	92.2778	-1.67502	0.0939306	0.187861
Pm3_Ch7-HA (Pm3e)	Pm3_Ch8-HA	18	18	132.389	111	243.389	4.7689	1.85234e-06	8.23263e-06
Pm3_Ch7-HA (Pm3e)	Pm3_Ch9-HA	18	18	-18.7222	111	92.2778	-0.67441	0.500051	0.631643
Pm3_Ch8-HA	Pm3_Ch9-HA	18	18	-151.111	243.389	92.2778	-5.44331	5.22994e-08	3.92245e-07
Dunn's Test of Multiple Comparisons, p.adjust.method = "BH", two-sided
Group 1	Group 2	Sample count Group 1	Sample count Group 2	Mean ranks difference	Mean rank Group 1	Mean rank Group 2	Statistic (z)	P-value	Adjusted P-value
BgtE-20069a-mRFP +	BgtE-20069a-mRFP +
Pm3_Ch1-HA (Pm3CS)	Pm3_Ch10-HA	18	18	105.611	71.6111	177.222	3.80431	0.000142198	0.00121884
Pm3_Ch1-HA (Pm3CS)	Pm3_Ch11-HA	18	18	65.1111	71.6111	136.722	2.34543	0.0190053	0.073569
Pm3_Ch1-HA (Pm3CS)	Pm3_Ch12-HA	18	18	92.9444	71.6111	164.556	3.34804	0.000813864	0.00542576
Pm3_Ch1-HA (Pm3CS)	Pm3_Ch13-HA (Pm3d)	18	18	199	71.6111	270.611	7.16836	7.59017e-13	9.1082e-11
Pm3_Ch1-HA (Pm3CS)	Pm3_Ch14-HA	18	18	100.167	71.6111	171.778	3.60819	0.000308335	0.00246668
Pm3_Ch1-HA (Pm3CS)	Pm3_Ch15-HA	18	18	81.0556	71.6111	152.667	2.91978	0.00350283	0.0200162
Pm3_Ch1-HA (Pm3CS)	Pm3_Ch16-HA	18	18	107.889	71.6111	179.5	3.88636	0.000101757	0.00101757
Pm3_Ch1-HA (Pm3CS)	Pm3_Ch2-HA	18	18	44.0556	71.6111	115.667	1.58697	0.112521	0.264754
Pm3_Ch1-HA (Pm3CS)	Pm3_Ch3-HA	18	18	33.9444	71.6111	105.556	1.22274	0.221427	0.390753
Pm3_Ch1-HA (Pm3CS)	Pm3_Ch4-HA	18	18	39.5	71.6111	111.111	1.42287	0.154775	0.30955
Pm3_Ch1-HA (Pm3CS)	Pm3_Ch5-HA	18	18	42.7778	71.6111	114.389	1.54094	0.123332	0.274071
Pm3_Ch1-HA (Pm3CS)	Pm3_Ch6-HA	18	18	82.3333	71.6111	153.944	2.9658	0.00301893	0.0181136
Pm3_Ch1-HA (Pm3CS)	Pm3_Ch7-HA (Pm3e)	18	18	36.5556	71.6111	108.167	1.3168	0.187905	0.346902
Pm3_Ch1-HA (Pm3CS)	Pm3_Ch8-HA	18	18	75	71.6111	146.611	2.70164	0.00689978	0.0376352
Pm3_Ch1-HA (Pm3CS)	Pm3_Ch9-HA	18	18	60.2778	71.6111	131.889	2.17132	0.0299069	0.0969955
Pm3_Ch10-HA	Pm3_Ch11-HA	18	18	-40.5	177.222	136.722	-1.45889	0.144596	0.304413
Pm3_Ch10-HA	Pm3_Ch12-HA	18	18	-12.6667	177.222	164.556	-0.456278	0.64819	0.785685
Pm3_Ch10-HA	Pm3_Ch13-HA (Pm3d)	18	18	93.3889	177.222	270.611	3.36405	0.000768088	0.00542179
Pm3_Ch10-HA	Pm3_Ch14-HA	18	18	-5.44444	177.222	171.778	-0.196119	0.844517	0.904839
Pm3_Ch10-HA	Pm3_Ch15-HA	18	18	-24.5556	177.222	152.667	-0.884538	0.376406	0.550838
Pm3_Ch10-HA	Pm3_Ch16-HA	18	18	2.27778	177.222	179.5	0.0820499	0.934607	0.950448
Pm3_Ch10-HA	Pm3_Ch2-HA	18	18	-61.5556	177.222	115.667	-2.21735	0.0265993	0.0911975
Pm3_Ch10-HA	Pm3_Ch3-HA	18	18	-71.6667	177.222	105.556	-2.58157	0.0098352	0.0488769
Pm3_Ch10-HA	Pm3_Ch4-HA	18	18	-66.1111	177.222	111.111	-2.38145	0.0172447	0.0713574
Pm3_Ch10-HA	Pm3_Ch5-HA	18	18	-62.8333	177.222	114.389	-2.26338	0.0236125	0.0833382
Pm3_Ch10-HA	Pm3_Ch6-HA	18	18	-23.2778	177.222	153.944	-0.83851	0.401744	0.573921
Pm3_Ch10-HA	Pm3_Ch7-HA (Pm3e)	18	18	-69.0556	177.222	108.167	-2.48751	0.012864	0.0593722
Pm3_Ch10-HA	Pm3_Ch8-HA	18	18	-30.6111	177.222	146.611	-1.10267	0.27017	0.438114
Pm3_Ch10-HA	Pm3_Ch9-HA	18	18	-45.3333	177.222	131.889	-1.63299	0.10247	0.250948
Pm3_Ch11-HA	Pm3_Ch12-HA	18	18	27.8333	136.722	164.556	1.00261	0.316049	0.499025
Pm3_Ch11-HA	Pm3_Ch13-HA (Pm3d)	18	18	133.889	136.722	270.611	4.82293	1.41462e-06	2.12193e-05
Pm3_Ch11-HA	Pm3_Ch14-HA	18	18	35.0556	136.722	171.778	1.26277	0.206673	0.37016
Pm3_Ch11-HA	Pm3_Ch15-HA	18	18	15.9444	136.722	152.667	0.574349	0.565731	0.707164
Pm3_Ch11-HA	Pm3_Ch16-HA	18	18	42.7778	136.722	179.5	1.54094	0.123332	0.274071
Pm3_Ch11-HA	Pm3_Ch2-HA	18	18	-21.0556	136.722	115.667	-0.758461	0.448175	0.612385
Pm3_Ch11-HA	Pm3_Ch3-HA	18	18	-31.1667	136.722	105.556	-1.12268	0.261572	0.435597
Pm3_Ch11-HA	Pm3_Ch4-HA	18	18	-25.6111	136.722	111.111	-0.922561	0.356236	0.53592
Pm3_Ch11-HA	Pm3_Ch5-HA	18	18	-22.3333	136.722	114.389	-0.804489	0.421114	0.594515
Pm3_Ch11-HA	Pm3_Ch6-HA	18	18	17.2222	136.722	153.944	0.620377	0.535009	0.682991
Pm3_Ch11-HA	Pm3_Ch7-HA (Pm3e)	18	18	-28.5556	136.722	108.167	-1.02863	0.303656	0.485849
Pm3_Ch11-HA	Pm3_Ch8-HA	18	18	9.88889	136.722	146.611	0.356217	0.721678	0.84079
Pm3_Ch11-HA	Pm3_Ch9-HA	18	18	-4.83333	136.722	131.889	-0.174106	0.861782	0.915167
Pm3_Ch12-HA	Pm3_Ch13-HA (Pm3d)	18	18	106.056	164.556	270.611	3.82032	0.000133277	0.00121884
Pm3_Ch12-HA	Pm3_Ch14-HA	18	18	7.22222	164.556	171.778	0.260158	0.794742	0.883046
Pm3_Ch12-HA	Pm3_Ch15-HA	18	18	-11.8889	164.556	152.667	-0.42826	0.668462	0.802154
Pm3_Ch12-HA	Pm3_Ch16-HA	18	18	14.9444	164.556	179.5	0.538327	0.590351	0.729659
Pm3_Ch12-HA	Pm3_Ch2-HA	18	18	-48.8889	164.556	115.667	-1.76107	0.0782264	0.213345
Pm3_Ch12-HA	Pm3_Ch3-HA	18	18	-59	164.556	105.556	-2.12529	0.0335622	0.105986
Pm3_Ch12-HA	Pm3_Ch4-HA	18	18	-53.4444	164.556	111.111	-1.92517	0.054208	0.15488
Pm3_Ch12-HA	Pm3_Ch5-HA	18	18	-50.1667	164.556	114.389	-1.8071	0.0707468	0.197433
Pm3_Ch12-HA	Pm3_Ch6-HA	18	18	-10.6111	164.556	153.944	-0.382232	0.702289	0.834403
Pm3_Ch12-HA	Pm3_Ch7-HA (Pm3e)	18	18	-56.3889	164.556	108.167	-2.03124	0.0422311	0.126603
Pm3_Ch12-HA	Pm3_Ch8-HA	18	18	-17.9444	164.556	146.611	-0.646393	0.518025	0.679069
Pm3_Ch12-HA	Pm3_Ch9-HA	18	18	-32.6667	164.556	131.889	-1.17672	0.239309	0.410244
Pm3_Ch13-HA (Pm3d)	Pm3_Ch14-HA	18	18	-98.8333	270.611	171.778	-3.56017	0.000370622	0.00277966
Pm3_Ch13-HA (Pm3d)	Pm3_Ch15-HA	18	18	-117.944	270.611	152.667	-4.24858	2.15126e-05	0.000258151
Pm3_Ch13-HA (Pm3d)	Pm3_Ch16-HA	18	18	-91.1111	270.611	179.5	-3.282	0.00103075	0.00651
Pm3_Ch13-HA (Pm3d)	Pm3_Ch2-HA	18	18	-154.944	270.611	115.667	-5.58139	2.38598e-08	4.77195e-07
Pm3_Ch13-HA (Pm3d)	Pm3_Ch3-HA	18	18	-165.056	270.611	105.556	-5.94562	2.75419e-09	1.65251e-07
Pm3_Ch13-HA (Pm3d)	Pm3_Ch4-HA	18	18	-159.5	270.611	111.111	-5.74549	9.16528e-09	2.74958e-07
Pm3_Ch13-HA (Pm3d)	Pm3_Ch5-HA	18	18	-156.222	270.611	114.389	-5.62742	1.82922e-08	4.39013e-07
Pm3_Ch13-HA (Pm3d)	Pm3_Ch6-HA	18	18	-116.667	270.611	153.944	-4.20256	2.63918e-05	0.000287911
Pm3_Ch13-HA (Pm3d)	Pm3_Ch7-HA (Pm3e)	18	18	-162.444	270.611	108.167	-5.85156	4.86987e-09	1.94795e-07
Pm3_Ch13-HA (Pm3d)	Pm3_Ch8-HA	18	18	-124	270.611	146.611	-4.46672	7.94292e-06	0.000105906
Pm3_Ch13-HA (Pm3d)	Pm3_Ch9-HA	18	18	-138.722	270.611	131.889	-4.99704	5.82173e-07	9.9801e-06
Pm3_Ch14-HA	Pm3_Ch15-HA	18	18	-19.1111	171.778	152.667	-0.688419	0.491189	0.654919
Pm3_Ch14-HA	Pm3_Ch16-HA	18	18	7.72222	171.778	179.5	0.278169	0.780882	0.883046
Pm3_Ch14-HA	Pm3_Ch2-HA	18	18	-56.1111	171.778	115.667	-2.02123	0.043256	0.126603
Pm3_Ch14-HA	Pm3_Ch3-HA	18	18	-66.2222	171.778	105.556	-2.38545	0.0170582	0.0713574
Pm3_Ch14-HA	Pm3_Ch4-HA	18	18	-60.6667	171.778	111.111	-2.18533	0.0288647	0.0962158
Pm3_Ch14-HA	Pm3_Ch5-HA	18	18	-57.3889	171.778	114.389	-2.06726	0.0387099	0.119107
Pm3_Ch14-HA	Pm3_Ch6-HA	18	18	-17.8333	171.778	153.944	-0.642391	0.52062	0.679069
Pm3_Ch14-HA	Pm3_Ch7-HA (Pm3e)	18	18	-63.6111	171.778	108.167	-2.29139	0.0219407	0.0797842
Pm3_Ch14-HA	Pm3_Ch8-HA	18	18	-25.1667	171.778	146.611	-0.906551	0.364644	0.540213
Pm3_Ch14-HA	Pm3_Ch9-HA	18	18	-39.8889	171.778	131.889	-1.43687	0.150754	0.30955
Pm3_Ch15-HA	Pm3_Ch16-HA	18	18	26.8333	152.667	179.5	0.966588	0.33375	0.52013
Pm3_Ch15-HA	Pm3_Ch2-HA	18	18	-37	152.667	115.667	-1.33281	0.182594	0.342364
Pm3_Ch15-HA	Pm3_Ch3-HA	18	18	-47.1111	152.667	105.556	-1.69703	0.0896906	0.228997
Pm3_Ch15-HA	Pm3_Ch4-HA	18	18	-41.5556	152.667	111.111	-1.49691	0.134417	0.293273
Pm3_Ch15-HA	Pm3_Ch5-HA	18	18	-38.2778	152.667	114.389	-1.37884	0.167945	0.319894
Pm3_Ch15-HA	Pm3_Ch6-HA	18	18	1.27778	152.667	153.944	0.046028	0.963288	0.963288
Pm3_Ch15-HA	Pm3_Ch7-HA (Pm3e)	18	18	-44.5	152.667	108.167	-1.60297	0.10894	0.261456
Pm3_Ch15-HA	Pm3_Ch8-HA	18	18	-6.05556	152.667	146.611	-0.218133	0.827326	0.902537
Pm3_Ch15-HA	Pm3_Ch9-HA	18	18	-20.7778	152.667	131.889	-0.748455	0.454186	0.612385
Pm3_Ch16-HA	Pm3_Ch2-HA	18	18	-63.8333	179.5	115.667	-2.2994	0.0214823	0.0797842
Pm3_Ch16-HA	Pm3_Ch3-HA	18	18	-73.9444	179.5	105.556	-2.66362	0.00773048	0.040333
Pm3_Ch16-HA	Pm3_Ch4-HA	18	18	-68.3889	179.5	111.111	-2.4635	0.0137589	0.0611505
Pm3_Ch16-HA	Pm3_Ch5-HA	18	18	-65.1111	179.5	114.389	-2.34543	0.0190053	0.073569
Pm3_Ch16-HA	Pm3_Ch6-HA	18	18	-25.5556	179.5	153.944	-0.92056	0.35728	0.53592
Pm3_Ch16-HA	Pm3_Ch7-HA (Pm3e)	18	18	-71.3333	179.5	108.167	-2.56956	0.0101827	0.0488769
Pm3_Ch16-HA	Pm3_Ch8-HA	18	18	-32.8889	179.5	146.611	-1.18472	0.236128	0.410244
Pm3_Ch16-HA	Pm3_Ch9-HA	18	18	-47.6111	179.5	131.889	-1.71504	0.0863373	0.225228
Pm3_Ch2-HA	Pm3_Ch3-HA	18	18	-10.1111	115.667	105.556	-0.364222	0.715693	0.84079
Pm3_Ch2-HA	Pm3_Ch4-HA	18	18	-4.55556	115.667	111.111	-0.1641	0.869653	0.915424
Pm3_Ch2-HA	Pm3_Ch5-HA	18	18	-1.27778	115.667	114.389	-0.046028	0.963288	0.963288
Pm3_Ch2-HA	Pm3_Ch6-HA	18	18	38.2778	115.667	153.944	1.37884	0.167945	0.319894
Pm3_Ch2-HA	Pm3_Ch7-HA (Pm3e)	18	18	-7.5	115.667	108.167	-0.270164	0.787034	0.883046
Pm3_Ch2-HA	Pm3_Ch8-HA	18	18	30.9444	115.667	146.611	1.11468	0.264988	0.435597
Pm3_Ch2-HA	Pm3_Ch9-HA	18	18	16.2222	115.667	131.889	0.584355	0.558981	0.706082
Pm3_Ch3-HA	Pm3_Ch4-HA	18	18	5.55556	105.556	111.111	0.200122	0.841385	0.904839
Pm3_Ch3-HA	Pm3_Ch5-HA	18	18	8.83333	105.556	114.389	0.318194	0.750338	0.865775
Pm3_Ch3-HA	Pm3_Ch6-HA	18	18	48.3889	105.556	153.944	1.74306	0.0813231	0.216862
Pm3_Ch3-HA	Pm3_Ch7-HA (Pm3e)	18	18	2.61111	105.556	108.167	0.0940572	0.925064	0.948783
Pm3_Ch3-HA	Pm3_Ch8-HA	18	18	41.0556	105.556	146.611	1.4789	0.139167	0.298215
Pm3_Ch3-HA	Pm3_Ch9-HA	18	18	26.3333	105.556	131.889	0.948577	0.342836	0.52744
Pm3_Ch4-HA	Pm3_Ch5-HA	18	18	3.27778	111.111	114.389	0.118072	0.906011	0.945403
Pm3_Ch4-HA	Pm3_Ch6-HA	18	18	42.8333	111.111	153.944	1.54294	0.122846	0.274071
Pm3_Ch4-HA	Pm3_Ch7-HA (Pm3e)	18	18	-2.94444	111.111	108.167	-0.106065	0.915531	0.947101
Pm3_Ch4-HA	Pm3_Ch8-HA	18	18	35.5	111.111	146.611	1.27878	0.200975	0.36541
Pm3_Ch4-HA	Pm3_Ch9-HA	18	18	20.7778	111.111	131.889	0.748455	0.454186	0.612385
Pm3_Ch5-HA	Pm3_Ch6-HA	18	18	39.5556	114.389	153.944	1.42487	0.154196	0.30955
Pm3_Ch5-HA	Pm3_Ch7-HA (Pm3e)	18	18	-6.22222	114.389	108.167	-0.224136	0.822651	0.902537
Pm3_Ch5-HA	Pm3_Ch8-HA	18	18	32.2222	114.389	146.611	1.16071	0.245762	0.415372
Pm3_Ch5-HA	Pm3_Ch9-HA	18	18	17.5	114.389	131.889	0.630383	0.528444	0.681863
Pm3_Ch6-HA	Pm3_Ch7-HA (Pm3e)	18	18	-45.7778	153.944	108.167	-1.649	0.099147	0.247868
Pm3_Ch6-HA	Pm3_Ch8-HA	18	18	-7.33333	153.944	146.611	-0.264161	0.791656	0.883046
Pm3_Ch6-HA	Pm3_Ch9-HA	18	18	-22.0556	153.944	131.889	-0.794483	0.426914	0.595694
Pm3_Ch7-HA (Pm3e)	Pm3_Ch8-HA	18	18	38.4444	108.167	146.611	1.38484	0.166101	0.319894
Pm3_Ch7-HA (Pm3e)	Pm3_Ch9-HA	18	18	23.7222	108.167	131.889	0.85452	0.392817	0.567928
Pm3_Ch8-HA	Pm3_Ch9-HA	18	18	-14.7222	146.611	131.889	-0.530323	0.595888	0.729659
