# Supplementary material for: Dual recognition of structurally unrelated mildew effectors underlies the broad-spectrum resistance of Pm3e in wheat
Source: Nat Commun. 2026 May 2;17:5955. doi: 10.1038/s41467-026-72199-w (PMC13342611; doi:10.1038/s41467-026-72199-w)
Supplement: Supplementary file 9 — Source Data [file 41467_2026_72199_MOESM9_ESM.xlsx]

## Sheet: Figure 3E
Pm3e-HA +	repl1	repl2	repl3	repl4	repl5	repl6	repl7	repl8	repl9	repl10	repl11	repl12	repl13	repl14	repl15	repl16	repl17	repl18
A1	14922.172	11037.268	20951.805	24273.57	7695.006	13237.409	7170.33	10340.663	13084.353	10389.012	10975.049	10731.682	28589.144	24494.856	14957.134	21580.313	22652.391	19159.149
A2	14532.485	19711.954	18230.188	20805.903	9224.813	10689.547	2890.083	16004.842	25393.103	18308.234	6316.443	17057.187	13784.96	19401.751	15835.899	38666.735	22354.722	35526.607
A3	9564.468	13366.537	6619.947	32632.518	21125.491	20148.238	1698.194	7407.299	8123.456	10885.863	15100.711	18296.079	7386.208	13142.632	11680.562	29775.49	23969.7	27193.992
A4	11348.937	13311.221	5175.497	18836.923	15349.209	16196.21	2601.944	25630.416	11506.221	15072.302	10990.857	20850.437	9511.971	20623.332	8739.791	36402.052	20781.606	44098.046
A5	4269.592	30776.049	24832	13859.814	16538.841	12641.744	18603.225	2177.742	10329.14	7559.25	4007.803	10941.356	12276.973	27350.084	15436.892	22678.597	19543.543	11732.704
A6	802.609	589.602	3197.148	2071.15	2681.137	1829.787	1568.54	2765.861	1277.939	2275.072	1777.245	3377.438	580.301	5207.506	5060.775	1447.026	5005.386	1331.866
V1	-177.488	1103.028	331.055	93.282	714.135	346.775	515.345	634.388	347.772	320.468	184.301	20.494	268.682	603.155	916.343	-80.031	29.582	227.666
V2	69.735	306.113	134.463	-197.977	970.899	814.369	461.192	411.828	102.176	616.561	79.961	462.885	93.393	94.543	68.892	15.673	394.558	-146.129
V3	14.605	124.054	325.966	228.948	85.122	163.778	785.682	555.349	720.252	230.797	146.916	261.309	-203.951	1045.396	274.01	20.331	299.512	20.103
V4	72.492	199.287	204.861	287.054	290.249	276.347	1054.86	2008.662	615.716	377.007	435.673	349.42	364.111	585.519	762.49	201.654	278.032	239.367
V5	466.011	1097.893	243.81	-10.936	1886.408	469.489	576.864	301.406	197.451	305.204	728.145	129.05	19.805	298.888	181.002	25.795	146.715	4.477
GUS	247.901	337.464	299.3	641.067	247.537	422.681	416.552	545.381	256.046	646.368	740.949	550.977	267.217	761.073	221.219	75.83	778.971	370.099

## Sheet: Figure 3G
Gene name	Effector superfamily	log2(RPKM+1)
Bgt-20263	AvrPm3e_1-like	19.7392301429991
Bgt-20369	RALPH	13.4389287739014
Bgt-20370	RALPH	85.5285189900423
Bgt-20371	RALPH	10.7538703349868
Bgt-20374	RALPH	296.923742831393
Bgt-20375	RALPH	1576.23159966289
Bgt-20382	RALPH	2721.76340225652
Bgt-20383	RALPH	2730.60316133464
Bgt-50025	RALPH	24.9791827156894
Bgt-50032	RALPH	1192.6426442973
Bgt-50035	RALPH	3797.21255847855
Bgt-50038	RALPH	737.798758722266
Bgt-50162	RALPH	1.68747790783433
Bgt-50185	RALPH	52.0471220483028
Bgt-50186	AvrPm3e_1-like	1.72252636384514
Bgt-50201	RALPH	90.3118267192203
Bgt-50236	RALPH	45.7687336134754
Bgt-50237	RALPH	839.663575658431
Bgt-50239	RALPH	707.370536400012
Bgt-50243	RALPH	39.0819240149557
Bgt-50244	AvrPm3e_1-like	2.47898433234306
Bgt-50245	RALPH	15.394217873033
Bgt-50246	RALPH	1
Bgt-50249	RALPH	1
Bgt-50250	RALPH	71.7418265371033
Bgt-50251	RALPH	3398.84499262012
Bgt-50253	RALPH	296.975705374755
Bgt-50254	RALPH	4649.24124725943
Bgt-50261	RALPH	202.319898848992
Bgt-50263	RALPH	12.7349723882948
Bgt-50289	RALPH	180.149168080523
Bgt-50291	RALPH	3.64894884820668
Bgt-50297	RALPH	273.036574093855
Bgt-50398	RALPH	12.2410383934815
Bgt-50418	RALPH	581.631674626729
Bgt-50421	RALPH	343.841541967156
Bgt-50453	RALPH	33.9238884639064
Bgt-50457	RALPH	39.7712302315781
Bgt-50459	RALPH	134.914004804851
Bgt-50460	RALPH	345.74168440717
Bgt-50462	RALPH	76.1378736429815
Bgt-50480	RALPH	4.54498126512154
Bgt-50513	RALPH	1357.07716957286
Bgt-50516	RALPH	344.235554172391
Bgt-50535	AvrPm3e_1-like	1
Bgt-50543	RALPH	19.1966197465648
Bgt-50544	RALPH	233.230438514215
Bgt-50552	RALPH	1597.2759069386
Bgt-50587	RALPH	180.149168080523
Bgt-50590	RALPH	180.149168080523
Bgt-50617	AvrPm3e_1-like	2.3690369683791
Bgt-50627	AvrPm3e_1-like	5.21163029815708
Bgt-50651	RALPH	1857.27259634094
Bgt-50673	AvrPm3e_1-like	70.2391736970661
Bgt-50773	RALPH	2.7405064359464
Bgt-50835	RALPH	52.3649812375917
Bgt-50847	RALPH	3008.94355825778
Bgt-50947	RALPH	29.6199859099244
Bgt-50948	RALPH	16.0391228624712
Bgt-50958	AvrPm3e_1-like	19.9382342076994
Bgt-50959	AvrPm3e_1-like	22.0715111381071
Bgt-50960	AvrPm3e_1-like	9.73942285530557
Bgt-50961	AvrPm3e_1-like	14.0714910737894
Bgt-50967	RALPH	328.29657534241
Bgt-51063	RALPH	7.69996013637523
Bgt-51064	RALPH	4.60044640046835
Bgt-51065	RALPH	2.75691693995038
Bgt-51074	RALPH	14.3521919841467
Bgt-51083	AvrPm3e_1-like	39.8241755843769
Bgt-51086	RALPH	3.62617304057588
Bgt-51100	AvrPm3e_1-like	16.648737876731
Bgt-51101	AvrPm3e_1-like	3.54352799517085
Bgt-51102	AvrPm3e_1-like	1
Bgt-51113	RALPH	60.5542772057688
Bgt-51116	RALPH	5.5635106194064
Bgt-51119	RALPH	28.2385221398002
Bgt-51120	RALPH	10.0822656888987
Bgt-51122	RALPH	90.638618911667
Bgt-51151	AvrPm3e_1-like	15.8959844149504
Bgt-51175	RALPH	51.3412862702683
Bgt-51183	RALPH	33.6953290428931
Bgt-51185	RALPH	14.8388856064957
Bgt-51188	RALPH	197.751663904095
Bgt-51241	RALPH	256.563630792977
Bgt-51327	RALPH	56.1619970284793
Bgt-51329	AvrPm3e_1-like	14.0979178223181
Bgt-51338	RALPH	328.29657534241
Bgt-51348	RALPH	11.5944321027768
Bgt-51357	RALPH	97.0766865761397
Bgt-51359	RALPH	3046.06428030181
Bgt-51363	RALPH	55.3711924989901
Bgt-51365	RALPH	131.231703094119
Bgt-51418	RALPH	488.833020870246
Bgt-51420	RALPH	392.895705822848
Bgt-51425	RALPH	1175.54232548798
Bgt-51429	RALPH	905.198228344821
Bgt-51469	RALPH	17.694183221924
Bgt-51503	RALPH	265.040270743532
Bgt-51504	RALPH	265.040270743532
Bgt-51523	RALPH	220.443488970667
Bgt-51526	RALPH	578.349219568545
Bgt-51569	RALPH	51.5062732437857
Bgt-51585	AvrPm3e_1-like	59.0396456486176
Bgt-51586	AvrPm3e_1-like	20.7290073922238
Bgt-51704	RALPH	47.1596344184544
Bgt-51729	RALPH	960.536082340244
Bgt-51731	RALPH	960.536082340244
Bgt-51735	RALPH	1158.6536773496
Bgt-51736	RALPH	493.774361099058
Bgt-51737	RALPH	14.3174642584759
Bgt-51738	RALPH	234.445225276155
Bgt-51741	RALPH	249.073329909822
Bgt-51742	RALPH	111.774315279495
Bgt-51743	RALPH	246.400993602467
Bgt-51771	RALPH	77.8030553162316
Bgt-51773	AvrPm3e_1-like	152.496447589691
Bgt-51799	RALPH	32.8948811466883
Bgt-51822	RALPH	1409.64346773986
Bgt-51912	RALPH	23.460642150351
Bgt-51915	AvrPm3e_1-like	2.84016631264458
Bgt-51917	AvrPm3e_1-like	4.99330591334398
Bgt-51959	AvrPm3e_1-like	16.0503072417305
Bgt-51963	AvrPm3e_1-like	32.905132807524
Bgt-51967	RALPH	25.1282033061928
Bgt-51992	RALPH	30.3607448502983
Bgt-55024	RALPH	3.1833541811434
Bgt-55025	RALPH	3.1833541811434
Bgt-55026	RALPH	4.11415570295434
Bgt-55044	RALPH	14.1952989242145
Bgt-55051	AvrPm3e_1-like	38.9620572640261
Bgt-55053	RALPH	17.5274474442614
Bgt-55056	RALPH	52.0628985349233
Bgt-55059	AvrPm3e_1-like	79.930435904051
Bgt-55064	RALPH	35.5518033925545
Bgt-55066	RALPH	32.4466476057673
Bgt-55069	RALPH	99.5037727580778
Bgt-55077	RALPH	173.98011831922
Bgt-55079	RALPH	224.026328864835
Bgt-55081	RALPH	163.715353052995
Bgt-55082	RALPH	230.257004773569
Bgt-55084	RALPH	599.715414531404
Bgt-55085	RALPH	1555.02373636654
Bgt-55087	RALPH	1162.63339528231
Bgt-55088	RALPH	1004.33154066437
Bgt-55090	RALPH	2721.82768290056
Bgt-55091	RALPH	2192.16978674225
Bgt-55094	RALPH	5.27394667414228
Bgt-55097	RALPH	12.9193607072374
Bgt-55130	RALPH	73.1245301107387
Bgt-55132	RALPH	167.806429575452
Bgt-55137	RALPH	481.301777906957
Bgt-55139	RALPH	197.751663904095
Bgt-55140	RALPH	197.751663904095
Bgt-55141	RALPH	1034.55134083495
Bgt-55150	RALPH	1348.82359729983
Bgt_avrF2_1	RALPH	1594.54885153015
Bgt_avrF2_10	RALPH	694.28010474313
Bgt_avrF2_11	RALPH	700.13398194876
Bgt_avrF2_12	RALPH	68.9482716333312
Bgt_avrF2_13	RALPH	166.20481741344
Bgt_avrF2_15	RALPH	27.4631625606826
Bgt_avrF2_16	RALPH	5.09029573141379
Bgt_avrF2_17	RALPH	7.74268423812386
Bgt_avrF2_2	RALPH	34.1943209343102
Bgt_avrF2_20	RALPH	348.534568582919
Bgt_avrF2_22	RALPH	856.79054183788
Bgt_avrF2_23	RALPH	11.7155139916204
Bgt_avrF2_24	RALPH	232.528353921073
Bgt_avrF2_3	RALPH	34.3175630110599
Bgt_avrF2_6	RALPH	45.2035696788135
Bgt_avrF2_7	RALPH	3228.71235796638
Bgt_avrF2_9	RALPH	5667.76419421751
Bgt_BCG-1	RALPH	110.029147197552
Bgt_BCG-10	RALPH	672.882515264993
Bgt_BCG-11	RALPH	464.958363838451
Bgt_BCG-14	RALPH	20.0740369990809
Bgt_BCG-2	RALPH	5.27394667414228
Bgt_BCG-3	RALPH	31.5086743926419
Bgt_BCG-4	RALPH	317.999556598731
Bgt_BCG-5	RALPH	790.770701709156
Bgt_BCG-6	RALPH	256.187581162394
Bgt_BCG-7	RALPH	176.230585104513
Bgt_BCG-8	RALPH	18.6507377120137
Bgt_BCG-9	RALPH	1067.92962945357
BgtA-20203	AvrPm3e_1-like	26.7971777328287
BgtA-20524	AvrPm3e_1-like	2.681496080383
BgtA-20598	AvrPm3e_1-like	2.3192866490702
BgtA-20740	AvrPm3e_1-like	3.46749938512106
BgtA-21008	AvrPm3e_1-like	34.1678654383261
BgtA-21331	AvrPm3e_1-like	1.33872086699867
BgtA-21577	AvrPm3e_1-like	24.6143856171662
BgtAc-30001	RALPH	5.03008841463793
BgtAc-30026	AvrPm3e_1-like	92.3485679229025
BgtAc-30027	AvrPm3e_1-like	14.2343887561758
BgtAc-30048	AvrPm3e_1-like	19.102792007997
BgtAc-30054	AvrPm3e_1-like	7.40987471085003
BgtAc-30080	AvrPm3e_1-like	158.325841231459
BgtAc-30087	RALPH	9.46394627832337
BgtAc-30103	AvrPm3e_1-like	45.8148149230387
BgtAc-30163	AvrPm3e_1-like	15.499528039445
BgtAc-30169	AvrPm3e_1-like	4.28375487677104
BgtAc-30466	AvrPm3e_1-like	4.77215423242645
BgtAc-30634	AvrPm3e_1-like	9.66698599584428
BgtAc-30747	AvrPm3e_1-like	28.2102254616389
BgtAc-30750	AvrPm3e_1-like	86.7686049886054
BgtAc-30796	AvrPm3e_1-like	15.1210149380289
BgtAc-30865	AvrPm3e_1-like	3.74754782820819
BgtAc-30970	AvrPm3e_1-like	8.58961349525456
BgtAc-30982	RALPH	1572.31155256221
BgtAc-31195	AvrPm3e_1-like	16.5457944535874
BgtAc-31196	AvrPm3e_1-like	18.3351859004759
BgtAc-31402	AvrPm3e_1-like	45.2581446049734
BgtAc-31414	AvrPm3e_1-like	19.9322044602024
BgtAc-31526	AvrPm3e_1-like	6.12549193023895
BgtAcSP-30091	RALPH	400.969584241799
BgtAcSP-30305	RALPH	336.213340518146
BgtAcSP-30434	AvrPm3e_1-like	3.36277775738603
BgtAcSP-30541	RALPH	103.553557155743
BgtAcSP-30639	AvrPm3e_1-like	18.4557335510853
BgtAcSP-30641	AvrPm3e_1-like	7.17365186415205
BgtAcSP-30643	AvrPm3e_1-like	57.9843824884147
BgtAcSP-30782	RALPH	23.746342112449
BgtAcSP-30824	RALPH	77.7128867840901
BgtAcSP-31023	RALPH	34.5183725187334
BgtAcSP-31194	AvrPm3e_1-like	11.6946510793328
BgtAcSP-31200	AvrPm3e_1-like	1.36201975403131
BgtAcSP-31262	RALPH	731.817567748907
BgtAcSP-31267	AvrPm3e_1-like	5.23606978341453
BgtAcSP-31310	RALPH	98.6083939001415
BgtAcSP-31373	RALPH	15.8136556407525
BgtAcSP-31400	AvrPm3e_1-like	3.72980873749466
BgtAcSP-31496	AvrPm3e_1-like	2.46850502464612
BgtAcSP-31556	AvrPm3e_1-like	42.9091091949837
BgtASP-20446	AvrPm3e_1-like	48.5363587679059
BgtASP-20465	RALPH	2.14579651305722
BgtASP-20866	RALPH	442.803224665438
BgtASP-21390	RALPH	249.814728354539
BgtE-10001	RALPH	1310.5247908637
BgtE-10003	RALPH	367.002101329621
BgtE-10006	AvrPm3e_1-like	28.7721189881851
BgtE-10012	AvrPm3e_1-like	5.20632940050375
BgtE-10101	RALPH	5.05689836193984
BgtE-10102	AvrPm3e_1-like	5.83505991183609
BgtE-10104	AvrPm3e_1-like	21.6464874094312
BgtE-10109	RALPH	26.1957204364757
BgtE-10110	RALPH	11.9009894786828
BgtE-10111	RALPH	5.12269648042732
BgtE-10112	AvrPm3e_1-like	6.89614428469468
BgtE-10116	RALPH	2340.85014750417
BgtE-10117	RALPH	792.258556961287
BgtE-10120	RALPH	285.55638090618
BgtE-10121	RALPH	2575.58926720639
BgtE-10122	RALPH	962.534689466435
BgtE-10124	RALPH	1870.46892631883
BgtE-10126	RALPH	17.9257321051518
BgtE-10128	AvrPm3e_1-like	4.84077807184222
BgtE-10129	RALPH	3212.31708246392
BgtE-10132	RALPH	65.7004607056545
BgtE-10136	AvrPm3e_1-like	24.8778479465374
BgtE-10137	RALPH	2901.35789175425
BgtE-20000	RALPH	806.984738078387
BgtE-20001	RALPH	1827.14678635767
BgtE-20006	RALPH	137.654598599315
BgtE-20007	RALPH	331.650286412686
BgtE-20008	RALPH	1878.43380810635
BgtE-20009	RALPH	1317.40418558
BgtE-20010	AvrPm3e_1-like	264.373755250834
BgtE-20011	AvrPm3e_1-like	47.7989146986745
BgtE-20012	AvrPm3e_1-like	46.5350898194576
BgtE-20013	RALPH	43.5451563068992
BgtE-20014	RALPH	635.495378912315
BgtE-20015	RALPH	416.983646979341
BgtE-20016	RALPH	153.624667839825
BgtE-20017	RALPH	1314.8917577019
BgtE-20019	RALPH	1757.20058703263
BgtE-20020	RALPH	710.020253952142
BgtE-20021	RALPH	228.19738525404
BgtE-20025	RALPH	3172.0414269437
BgtE-20026	RALPH	4392.05796297018
BgtE-20027	RALPH	515.999235916871
BgtE-20029	RALPH	86.0185492391263
BgtE-20030	RALPH	111.87237306893
BgtE-20031	RALPH	546.740216031343
BgtE-20032	RALPH	419.908872505008
BgtE-20033	RALPH	1165.70513837782
BgtE-20034	RALPH	1087.10464317471
BgtE-20035	RALPH	333.870969481409
BgtE-20037	RALPH	124.717826395162
BgtE-20038	RALPH	28.75197523931
BgtE-20039	RALPH	626.922569379025
BgtE-20040	RALPH	421.132557598501
BgtE-20041	RALPH	1134.29207247989
BgtE-20042	RALPH	52.3666079889862
BgtE-20043	RALPH	166.700084212006
BgtE-20044	RALPH	407.035955986316
BgtE-20045	RALPH	18.4824327804961
BgtE-20046	RALPH	313.307890080906
BgtE-20047	RALPH	284.306176937498
BgtE-20048	RALPH	786.599166768306
BgtE-20050	RALPH	33.0195208912054
BgtE-20051	RALPH	209.77177737346
BgtE-20052	RALPH	2948.07822615657
BgtE-20053	RALPH	233.650266713153
BgtE-20054	RALPH	1099.02215214028
BgtE-20055	RALPH	657.147066868333
BgtE-20057	RALPH	829.484607790575
BgtE-20061	RALPH	30.6633361621706
BgtE-20062	RALPH	770.801507707439
BgtE-20066	RALPH	245.965938140465
BgtE-20067	RALPH	199.261968127257
BgtE-20068	RALPH	1234.06632443311
BgtE-20069a	RALPH	2459.99860085577
BgtE-20069b	RALPH	2635.38166801756
BgtE-20071	RALPH	3.1833541811434
BgtE-20072-2	RALPH	254.317490722339
BgtE-20074	RALPH	2239.11379460285
BgtE-20076	RALPH	564.837972301387
BgtE-20077	RALPH	85.3360228205062
BgtE-20078	RALPH	1075.04378335489
BgtE-20079	RALPH	184.165082217537
BgtE-20080	RALPH	1338.74279499857
BgtE-20086	RALPH	187.729741261583
BgtE-20090	RALPH	1101.68264772941
BgtE-20100	RALPH	2635.71514695719
BgtE-20101	RALPH	570.073466878962
BgtE-20105	RALPH	25.1528455262112
BgtE-20106	RALPH	523.51056835129
BgtE-20107	RALPH	411.788278563527
BgtE-20117	RALPH	41.5020649093261
BgtE-20119	RALPH	272.579634691022
BgtE-20120	RALPH	1647.96863242795
BgtE-20124	RALPH	94.3990432351774
BgtE-20124-2	RALPH	4.84490970226908
BgtE-20128	RALPH	36.0969478981776
BgtE-2438	RALPH	13.1070066685694
BgtE-292	AvrPm3e_1-like	5.40207822792817
BgtE-3136	RALPH	86.1685227904298
BgtE-3388	RALPH	1
BgtE-3419	RALPH	41.1303515461957
BgtE-3602	RALPH	299.650212782262
BgtE-3888	RALPH	1.89239920728495
BgtE-3893	RALPH	1.271159894196
BgtE-40011	RALPH	3633.11172033493
BgtE-4403	RALPH	64.6713589919437
BgtE-4463	AvrPm3e_1-like	19.613548648127
BgtE-4663	AvrPm3e_1-like	7.19482645510302
BgtE-50667	RALPH	508.815537222573
BgtE-5539	RALPH	345.557525434244
BgtE-5545	RALPH	263.425743585671
BgtE-5550	RALPH	54.3365862918645
BgtE-5559	AvrPm3e_1-like	17.8728231960783
BgtE-5560	RALPH	619.695131062232
BgtE-5570	RALPH	37.269882847217
BgtE-5575	AvrPm3e_1-like	8.21819503625652
BgtE-5576	AvrPm3e_1-like	1.99547771376142
BgtE-5582	RALPH	26.2146993592264
BgtE-5583	AvrPm3e_1-like	5.88364151539498
BgtE-5584	AvrPm3e_1-like	9.94433838920055
BgtE-5600	RALPH	145.721438729044
BgtE-5607_reanotated	RALPH	59.7358985799547
BgtE-5612	RALPH	400.517440563228
BgtE-5619	AvrPm3e_1-like	20.2647535181507
BgtE-5620	AvrPm3e_1-like	56.4920179348402
BgtE-5625	RALPH	278.433871165085
BgtE-5629	AvrPm3e_1-like	16.650887610385
BgtE-5632	RALPH	64.2672278763878
BgtE-5634	AvrPm3e_1-like	22.6859892548818
BgtE-5639	AvrPm3e_1-like	7.25253636127618
BgtE-5664	RALPH	10.365070361311
BgtE-5665	RALPH	38.0882529262308
BgtE-5679	RALPH	51.6724378632277
BgtE-5685	RALPH	98.3723359637311
BgtE-5686	RALPH	889.770068609255
BgtE-5694	AvrPm3e_1-like	20.3050336472506
BgtE-5700	AvrPm3e_1-like	23.1156050912699
BgtE-5701	AvrPm3e_1-like	9.09831348207706
BgtE-5703	AvrPm3e_1-like	2.8443995753573
BgtE-5707	AvrPm3e_1-like	9.73984971081572
BgtE-5713	AvrPm3e_1-like	124.15050291902
BgtE-5721	AvrPm3e_1-like	20.9178276780188
BgtE-5722	RALPH	1.8774959314588
BgtE-5723	AvrPm3e_1-like	4.6908460937818
BgtE-5728	AvrPm3e_1-like	77.256739654868
BgtE-5740	AvrPm3e_1-like	115.097614224008
BgtE-5743	AvrPm3e_1-like	32.3865157962116
BgtE-5745	AvrPm3e_1-like	14.7126940435638
BgtE-5747	AvrPm3e_1-like	25.7954503442984
BgtE-5754	AvrPm3e_1-like	50.1203842583002
BgtE-5757	AvrPm3e_1-like	5.53874211485368
BgtE-5769	AvrPm3e_1-like	10.5240035872524
BgtE-5778	AvrPm3e_1-like	27.5031101679824
BgtE-5781	RALPH	36.6386828919129
BgtE-5782	AvrPm3e_1-like	13.1620330378485
BgtE-5783	RALPH	8.67583534290985
BgtE-5784	RALPH	11.0218626790379
BgtE-5816	RALPH	1288.11655827034
BgtE-5826	RALPH	1182.07292537085
BgtE-5836	RALPH	119.226299604197
BgtE-5838	RALPH	229.323838688921
BgtE-5839	RALPH	229.016840488738
BgtE-5842	RALPH	161.736511373792
BgtE-5843	RALPH	1
BgtE-5845	RALPH	2057.49855223333
BgtE-5846	RALPH	1
BgtE-5850	RALPH	36.3858008459904
BgtE-5861	RALPH	1162.63339528231
BgtE-5862	AvrPm3e_1-like	84.2318931515084
BgtE-5867	RALPH	1004.33154066437
BgtE-5880	RALPH	920.389772987636
BgtE-5883	RALPH	2308.31288749953
BgtE-5889	RALPH	1778.99896954614
BgtE-5891	RALPH	1570.76780781866
BgtE-5901	RALPH	258.34073473813
BgtE-5906	RALPH	307.648595661376
BgtE-5909	RALPH	20.8971196151922
BgtE-5912	RALPH	467.243392066021
BgtE-5913	RALPH	158.538129572044
BgtE-5918	RALPH	113.210255590427
BgtE-5919	RALPH	57.7381593834104
BgtE-5921	RALPH	4467.9161721383
BgtE-5922	RALPH	444.790438292816
BgtE-5923	RALPH	1989.49194766825
BgtE-5929	RALPH	122.28801168441
BgtE-5936	AvrPm3e_1-like	2.30913681910664
BgtE-5944	RALPH	273.151494707012
BgtE-5953	RALPH	407.797245524452
BgtE-5963	RALPH	121.043222984752
BgtE-5966	RALPH	5.58495984678166
BgtE-5967	RALPH	43.2713193867427
BgtE-5973	RALPH	940.760332584662
BgtE-5974	RALPH	128.250267877492
BgtE-5979	RALPH	369.683922587936
BgtE-5984	AvrPm3e_1-like	87.4169585564243
BgtE-5989	AvrPm3e_1-like	33.3936334303043
BgtE-5992	AvrPm3e_1-like	50.7510053605817
BgtE-6004	AvrPm3e_1-like	37.2703762167188
BgtE-6030	AvrPm3e_1-like	51.2851605029825
BgtE-6034	RALPH	890.492537891718
BgtE-6035	RALPH	1
BgtE-6054	RALPH	398.426637844075

## Sheet: Figure 3H
Gene name	Effector superfamily	Number of Exons
Bgt-20263	AvrPm3e_1-like	1
Bgt-20369	RALPH	2
Bgt-20370	RALPH	2
Bgt-20371	RALPH	2
Bgt-20374	RALPH	2
Bgt-20375	RALPH	2
Bgt-20382	RALPH	2
Bgt-20383	RALPH	2
Bgt-50025	RALPH	2
Bgt-50032	RALPH	3
Bgt-50035	RALPH	3
Bgt-50038	RALPH	2
Bgt-50162	RALPH	2
Bgt-50185	RALPH	3
Bgt-50186	AvrPm3e_1-like	2
Bgt-50201	RALPH	2
Bgt-50236	RALPH	3
Bgt-50237	RALPH	3
Bgt-50239	RALPH	3
Bgt-50243	RALPH	3
Bgt-50244	AvrPm3e_1-like	2
Bgt-50245	RALPH	2
Bgt-50246	RALPH	2
Bgt-50249	RALPH	2
Bgt-50250	RALPH	2
Bgt-50251	RALPH	2
Bgt-50253	RALPH	2
Bgt-50254	RALPH	2
Bgt-50261	RALPH	2
Bgt-50263	RALPH	2
Bgt-50289	RALPH	2
Bgt-50291	RALPH	2
Bgt-50297	RALPH	2
Bgt-50398	RALPH	2
Bgt-50418	RALPH	2
Bgt-50421	RALPH	2
Bgt-50453	RALPH	2
Bgt-50457	RALPH	3
Bgt-50459	RALPH	2
Bgt-50460	RALPH	2
Bgt-50462	RALPH	2
Bgt-50480	RALPH	2
Bgt-50513	RALPH	2
Bgt-50516	RALPH	2
Bgt-50535	AvrPm3e_1-like	2
Bgt-50543	RALPH	2
Bgt-50544	RALPH	2
Bgt-50552	RALPH	2
Bgt-50587	RALPH	2
Bgt-50590	RALPH	2
Bgt-50617	AvrPm3e_1-like	1
Bgt-50627	AvrPm3e_1-like	1
Bgt-50651	RALPH	2
Bgt-50673	AvrPm3e_1-like	1
Bgt-50773	RALPH	2
Bgt-50835	RALPH	2
Bgt-50847	RALPH	2
Bgt-50947	RALPH	2
Bgt-50948	RALPH	2
Bgt-50958	AvrPm3e_1-like	1
Bgt-50959	AvrPm3e_1-like	1
Bgt-50960	AvrPm3e_1-like	1
Bgt-50961	AvrPm3e_1-like	1
Bgt-50967	RALPH	2
Bgt-51063	RALPH	2
Bgt-51064	RALPH	2
Bgt-51065	RALPH	2
Bgt-51074	RALPH	2
Bgt-51083	AvrPm3e_1-like	1
Bgt-51086	RALPH	2
Bgt-51100	AvrPm3e_1-like	1
Bgt-51101	AvrPm3e_1-like	1
Bgt-51102	AvrPm3e_1-like	1
Bgt-51113	RALPH	2
Bgt-51116	RALPH	2
Bgt-51119	RALPH	2
Bgt-51120	RALPH	2
Bgt-51122	RALPH	2
Bgt-51151	AvrPm3e_1-like	2
Bgt-51175	RALPH	2
Bgt-51183	RALPH	2
Bgt-51185	RALPH	2
Bgt-51188	RALPH	2
Bgt-51241	RALPH	2
Bgt-51327	RALPH	2
Bgt-51329	AvrPm3e_1-like	1
Bgt-51338	RALPH	2
Bgt-51348	RALPH	2
Bgt-51357	RALPH	2
Bgt-51359	RALPH	2
Bgt-51363	RALPH	2
Bgt-51365	RALPH	2
Bgt-51418	RALPH	2
Bgt-51420	RALPH	2
Bgt-51425	RALPH	2
Bgt-51429	RALPH	2
Bgt-51469	RALPH	2
Bgt-51503	RALPH	2
Bgt-51504	RALPH	2
Bgt-51523	RALPH	2
Bgt-51526	RALPH	2
Bgt-51569	RALPH	2
Bgt-51585	AvrPm3e_1-like	1
Bgt-51586	AvrPm3e_1-like	1
Bgt-51704	RALPH	2
Bgt-51729	RALPH	2
Bgt-51731	RALPH	2
Bgt-51735	RALPH	3
Bgt-51736	RALPH	3
Bgt-51737	RALPH	3
Bgt-51738	RALPH	3
Bgt-51741	RALPH	2
Bgt-51742	RALPH	2
Bgt-51743	RALPH	2
Bgt-51771	RALPH	2
Bgt-51773	AvrPm3e_1-like	1
Bgt-51799	RALPH	2
Bgt-51822	RALPH	2
Bgt-51912	RALPH	2
Bgt-51915	AvrPm3e_1-like	1
Bgt-51917	AvrPm3e_1-like	1
Bgt-51959	AvrPm3e_1-like	1
Bgt-51963	AvrPm3e_1-like	1
Bgt-51967	RALPH	2
Bgt-51992	RALPH	2
Bgt-55024	RALPH	2
Bgt-55025	RALPH	2
Bgt-55026	RALPH	2
Bgt-55044	RALPH	2
Bgt-55051	AvrPm3e_1-like	1
Bgt-55053	RALPH	2
Bgt-55056	RALPH	2
Bgt-55059	AvrPm3e_1-like	1
Bgt-55064	RALPH	2
Bgt-55066	RALPH	2
Bgt-55069	RALPH	2
Bgt-55077	RALPH	2
Bgt-55079	RALPH	2
Bgt-55081	RALPH	2
Bgt-55082	RALPH	2
Bgt-55084	RALPH	2
Bgt-55085	RALPH	2
Bgt-55087	RALPH	1
Bgt-55088	RALPH	2
Bgt-55090	RALPH	2
Bgt-55091	RALPH	2
Bgt-55094	RALPH	2
Bgt-55097	RALPH	2
Bgt-55130	RALPH	2
Bgt-55132	RALPH	2
Bgt-55137	RALPH	2
Bgt-55139	RALPH	2
Bgt-55140	RALPH	2
Bgt-55141	RALPH	2
Bgt-55150	RALPH	2
Bgt_avrF2_1	RALPH	2
Bgt_avrF2_10	RALPH	2
Bgt_avrF2_11	RALPH	2
Bgt_avrF2_12	RALPH	2
Bgt_avrF2_13	RALPH	2
Bgt_avrF2_15	RALPH	2
Bgt_avrF2_16	RALPH	2
Bgt_avrF2_17	RALPH	2
Bgt_avrF2_2	RALPH	2
Bgt_avrF2_20	RALPH	2
Bgt_avrF2_22	RALPH	2
Bgt_avrF2_23	RALPH	2
Bgt_avrF2_24	RALPH	2
Bgt_avrF2_3	RALPH	2
Bgt_avrF2_6	RALPH	2
Bgt_avrF2_7	RALPH	2
Bgt_avrF2_9	RALPH	2
Bgt_BCG-1	RALPH	2
Bgt_BCG-10	RALPH	2
Bgt_BCG-11	RALPH	2
Bgt_BCG-14	RALPH	2
Bgt_BCG-2	RALPH	2
Bgt_BCG-3	RALPH	2
Bgt_BCG-4	RALPH	2
Bgt_BCG-5	RALPH	2
Bgt_BCG-6	RALPH	2
Bgt_BCG-7	RALPH	2
Bgt_BCG-8	RALPH	2
Bgt_BCG-9	RALPH	2
BgtA-20203	AvrPm3e_1-like	1
BgtA-20524	AvrPm3e_1-like	1
BgtA-20598	AvrPm3e_1-like	1
BgtA-20740	AvrPm3e_1-like	1
BgtA-21008	AvrPm3e_1-like	1
BgtA-21331	AvrPm3e_1-like	1
BgtA-21577	AvrPm3e_1-like	1
BgtAc-30001	RALPH	2
BgtAc-30026	AvrPm3e_1-like	1
BgtAc-30027	AvrPm3e_1-like	1
BgtAc-30048	AvrPm3e_1-like	1
BgtAc-30054	AvrPm3e_1-like	1
BgtAc-30080	AvrPm3e_1-like	1
BgtAc-30087	RALPH	2
BgtAc-30103	AvrPm3e_1-like	1
BgtAc-30163	AvrPm3e_1-like	1
BgtAc-30169	AvrPm3e_1-like	1
BgtAc-30466	AvrPm3e_1-like	1
BgtAc-30634	AvrPm3e_1-like	1
BgtAc-30747	AvrPm3e_1-like	1
BgtAc-30750	AvrPm3e_1-like	1
BgtAc-30796	AvrPm3e_1-like	1
BgtAc-30865	AvrPm3e_1-like	1
BgtAc-30970	AvrPm3e_1-like	1
BgtAc-30982	RALPH	2
BgtAc-31195	AvrPm3e_1-like	1
BgtAc-31196	AvrPm3e_1-like	1
BgtAc-31402	AvrPm3e_1-like	1
BgtAc-31414	AvrPm3e_1-like	1
BgtAc-31526	AvrPm3e_1-like	1
BgtAcSP-30091	RALPH	2
BgtAcSP-30305	RALPH	2
BgtAcSP-30434	AvrPm3e_1-like	1
BgtAcSP-30541	RALPH	2
BgtAcSP-30639	AvrPm3e_1-like	1
BgtAcSP-30641	AvrPm3e_1-like	2
BgtAcSP-30643	AvrPm3e_1-like	1
BgtAcSP-30782	RALPH	2
BgtAcSP-30824	RALPH	2
BgtAcSP-31023	RALPH	2
BgtAcSP-31194	AvrPm3e_1-like	1
BgtAcSP-31200	AvrPm3e_1-like	1
BgtAcSP-31262	RALPH	2
BgtAcSP-31267	AvrPm3e_1-like	1
BgtAcSP-31310	RALPH	2
BgtAcSP-31373	RALPH	2
BgtAcSP-31400	AvrPm3e_1-like	1
BgtAcSP-31496	AvrPm3e_1-like	1
BgtAcSP-31556	AvrPm3e_1-like	1
BgtASP-20446	AvrPm3e_1-like	1
BgtASP-20465	RALPH	2
BgtASP-20866	RALPH	2
BgtASP-21390	RALPH	2
BgtE-10001	RALPH	2
BgtE-10003	RALPH	2
BgtE-10006	AvrPm3e_1-like	1
BgtE-10012	AvrPm3e_1-like	1
BgtE-10101	RALPH	2
BgtE-10102	AvrPm3e_1-like	1
BgtE-10104	AvrPm3e_1-like	1
BgtE-10109	RALPH	2
BgtE-10110	RALPH	2
BgtE-10111	RALPH	2
BgtE-10112	AvrPm3e_1-like	1
BgtE-10116	RALPH	2
BgtE-10117	RALPH	2
BgtE-10120	RALPH	2
BgtE-10121	RALPH	2
BgtE-10122	RALPH	2
BgtE-10124	RALPH	2
BgtE-10126	RALPH	2
BgtE-10128	AvrPm3e_1-like	1
BgtE-10129	RALPH	2
BgtE-10132	RALPH	2
BgtE-10136	AvrPm3e_1-like	1
BgtE-10137	RALPH	2
BgtE-20000	RALPH	2
BgtE-20001	RALPH	2
BgtE-20006	RALPH	2
BgtE-20007	RALPH	2
BgtE-20008	RALPH	2
BgtE-20009	RALPH	2
BgtE-20010	AvrPm3e_1-like	1
BgtE-20011	AvrPm3e_1-like	1
BgtE-20012	AvrPm3e_1-like	1
BgtE-20013	RALPH	2
BgtE-20014	RALPH	2
BgtE-20015	RALPH	2
BgtE-20016	RALPH	2
BgtE-20017	RALPH	2
BgtE-20019	RALPH	2
BgtE-20020	RALPH	2
BgtE-20021	RALPH	2
BgtE-20025	RALPH	2
BgtE-20026	RALPH	2
BgtE-20027	RALPH	2
BgtE-20029	RALPH	2
BgtE-20030	RALPH	2
BgtE-20031	RALPH	2
BgtE-20032	RALPH	2
BgtE-20033	RALPH	2
BgtE-20034	RALPH	2
BgtE-20035	RALPH	2
BgtE-20037	RALPH	2
BgtE-20038	RALPH	2
BgtE-20039	RALPH	2
BgtE-20040	RALPH	2
BgtE-20041	RALPH	2
BgtE-20042	RALPH	2
BgtE-20043	RALPH	2
BgtE-20044	RALPH	2
BgtE-20045	RALPH	2
BgtE-20046	RALPH	2
BgtE-20047	RALPH	2
BgtE-20048	RALPH	2
BgtE-20050	RALPH	2
BgtE-20051	RALPH	2
BgtE-20052	RALPH	3
BgtE-20053	RALPH	3
BgtE-20054	RALPH	3
BgtE-20055	RALPH	2
BgtE-20057	RALPH	2
BgtE-20061	RALPH	2
BgtE-20062	RALPH	2
BgtE-20066	RALPH	2
BgtE-20067	RALPH	2
BgtE-20068	RALPH	2
BgtE-20069a	RALPH	2
BgtE-20069b	RALPH	2
BgtE-20071	RALPH	2
BgtE-20072-2	RALPH	3
BgtE-20074	RALPH	2
BgtE-20076	RALPH	2
BgtE-20077	RALPH	2
BgtE-20078	RALPH	2
BgtE-20079	RALPH	2
BgtE-20080	RALPH	2
BgtE-20086	RALPH	2
BgtE-20090	RALPH	2
BgtE-20100	RALPH	2
BgtE-20101	RALPH	2
BgtE-20105	RALPH	2
BgtE-20106	RALPH	2
BgtE-20107	RALPH	2
BgtE-20117	RALPH	2
BgtE-20119	RALPH	2
BgtE-20120	RALPH	2
BgtE-20124	RALPH	2
BgtE-20124-2	RALPH	2
BgtE-20128	RALPH	2
BgtE-2438	RALPH	2
BgtE-292	AvrPm3e_1-like	1
BgtE-3136	RALPH	2
BgtE-3388	RALPH	2
BgtE-3419	RALPH	2
BgtE-3602	RALPH	2
BgtE-3888	RALPH	2
BgtE-3893	RALPH	2
BgtE-40011	RALPH	2
BgtE-4403	RALPH	2
BgtE-4463	AvrPm3e_1-like	1
BgtE-4663	AvrPm3e_1-like	1
BgtE-50667	RALPH	2
BgtE-5539	RALPH	2
BgtE-5545	RALPH	2
BgtE-5550	RALPH	2
BgtE-5559	AvrPm3e_1-like	1
BgtE-5560	RALPH	2
BgtE-5570	RALPH	3
BgtE-5575	AvrPm3e_1-like	1
BgtE-5576	AvrPm3e_1-like	1
BgtE-5582	RALPH	2
BgtE-5583	AvrPm3e_1-like	1
BgtE-5584	AvrPm3e_1-like	2
BgtE-5600	RALPH	2
BgtE-5607_reanotated	RALPH	2
BgtE-5612	RALPH	2
BgtE-5619	AvrPm3e_1-like	1
BgtE-5620	AvrPm3e_1-like	1
BgtE-5625	RALPH	2
BgtE-5629	AvrPm3e_1-like	1
BgtE-5632	RALPH	2
BgtE-5634	AvrPm3e_1-like	2
BgtE-5639	AvrPm3e_1-like	1
BgtE-5664	RALPH	2
BgtE-5665	RALPH	2
BgtE-5679	RALPH	2
BgtE-5685	RALPH	2
BgtE-5686	RALPH	2
BgtE-5694	AvrPm3e_1-like	1
BgtE-5700	AvrPm3e_1-like	1
BgtE-5701	AvrPm3e_1-like	1
BgtE-5703	AvrPm3e_1-like	1
BgtE-5707	AvrPm3e_1-like	1
BgtE-5713	AvrPm3e_1-like	1
BgtE-5721	AvrPm3e_1-like	1
BgtE-5722	RALPH	2
BgtE-5723	AvrPm3e_1-like	1
BgtE-5728	AvrPm3e_1-like	2
BgtE-5740	AvrPm3e_1-like	1
BgtE-5743	AvrPm3e_1-like	1
BgtE-5745	AvrPm3e_1-like	1
BgtE-5747	AvrPm3e_1-like	1
BgtE-5754	AvrPm3e_1-like	1
BgtE-5757	AvrPm3e_1-like	1
BgtE-5769	AvrPm3e_1-like	1
BgtE-5778	AvrPm3e_1-like	1
BgtE-5781	RALPH	2
BgtE-5782	AvrPm3e_1-like	1
BgtE-5783	RALPH	2
BgtE-5784	RALPH	2
BgtE-5816	RALPH	2
BgtE-5826	RALPH	2
BgtE-5836	RALPH	2
BgtE-5838	RALPH	2
BgtE-5839	RALPH	2
BgtE-5842	RALPH	2
BgtE-5843	RALPH	2
BgtE-5845	RALPH	2
BgtE-5846	RALPH	2
BgtE-5850	RALPH	2
BgtE-5861	RALPH	1
BgtE-5862	AvrPm3e_1-like	1
BgtE-5867	RALPH	2
BgtE-5880	RALPH	2
BgtE-5883	RALPH	2
BgtE-5889	RALPH	2
BgtE-5891	RALPH	2
BgtE-5901	RALPH	2
BgtE-5906	RALPH	2
BgtE-5909	RALPH	2
BgtE-5912	RALPH	2
BgtE-5913	RALPH	2
BgtE-5918	RALPH	2
BgtE-5919	RALPH	2
BgtE-5921	RALPH	2
BgtE-5922	RALPH	2
BgtE-5923	RALPH	2
BgtE-5929	RALPH	2
BgtE-5936	AvrPm3e_1-like	1
BgtE-5944	RALPH	2
BgtE-5953	RALPH	2
BgtE-5963	RALPH	2
BgtE-5966	RALPH	2
BgtE-5967	RALPH	2
BgtE-5973	RALPH	2
BgtE-5974	RALPH	2
BgtE-5979	RALPH	2
BgtE-5984	AvrPm3e_1-like	1
BgtE-5989	AvrPm3e_1-like	1
BgtE-5992	AvrPm3e_1-like	1
BgtE-6004	AvrPm3e_1-like	1
BgtE-6030	AvrPm3e_1-like	1
BgtE-6034	RALPH	2
BgtE-6035	RALPH	3
BgtE-6054	RALPH	2

## Sheet: Figure 3I
Gene name	Protein length	Effector superfamily
Bgt-20263	218	AvrPm3e_1-like
Bgt-20369	144	RALPH
Bgt-20370	156	RALPH
Bgt-20371	157	RALPH
Bgt-20374	109	RALPH
Bgt-20375	113	RALPH
Bgt-20382	120	RALPH
Bgt-20383	118	RALPH
Bgt-50025	124	RALPH
Bgt-50032	134	RALPH
Bgt-50035	140	RALPH
Bgt-50038	112	RALPH
Bgt-50162	133	RALPH
Bgt-50185	138	RALPH
Bgt-50186	317	AvrPm3e_1-like
Bgt-50201	99	RALPH
Bgt-50236	144	RALPH
Bgt-50237	135	RALPH
Bgt-50239	140	RALPH
Bgt-50243	129	RALPH
Bgt-50244	288	AvrPm3e_1-like
Bgt-50245	111	RALPH
Bgt-50246	117	RALPH
Bgt-50249	111	RALPH
Bgt-50250	111	RALPH
Bgt-50251	111	RALPH
Bgt-50253	111	RALPH
Bgt-50254	111	RALPH
Bgt-50261	136	RALPH
Bgt-50263	136	RALPH
Bgt-50289	108	RALPH
Bgt-50291	128	RALPH
Bgt-50297	114	RALPH
Bgt-50398	160	RALPH
Bgt-50418	108	RALPH
Bgt-50421	108	RALPH
Bgt-50453	122	RALPH
Bgt-50457	132	RALPH
Bgt-50459	132	RALPH
Bgt-50460	134	RALPH
Bgt-50462	134	RALPH
Bgt-50480	158	RALPH
Bgt-50513	127	RALPH
Bgt-50516	127	RALPH
Bgt-50535	390	AvrPm3e_1-like
Bgt-50543	155	RALPH
Bgt-50544	155	RALPH
Bgt-50552	112	RALPH
Bgt-50587	108	RALPH
Bgt-50590	108	RALPH
Bgt-50617	352	AvrPm3e_1-like
Bgt-50627	327	AvrPm3e_1-like
Bgt-50651	122	RALPH
Bgt-50673	299	AvrPm3e_1-like
Bgt-50773	105	RALPH
Bgt-50835	135	RALPH
Bgt-50847	106	RALPH
Bgt-50947	122	RALPH
Bgt-50948	122	RALPH
Bgt-50958	318	AvrPm3e_1-like
Bgt-50959	338	AvrPm3e_1-like
Bgt-50960	313	AvrPm3e_1-like
Bgt-50961	338	AvrPm3e_1-like
Bgt-50967	112	RALPH
Bgt-51063	157	RALPH
Bgt-51064	157	RALPH
Bgt-51065	157	RALPH
Bgt-51074	154	RALPH
Bgt-51083	315	AvrPm3e_1-like
Bgt-51086	154	RALPH
Bgt-51100	325	AvrPm3e_1-like
Bgt-51101	325	AvrPm3e_1-like
Bgt-51102	325	AvrPm3e_1-like
Bgt-51113	110	RALPH
Bgt-51116	114	RALPH
Bgt-51119	114	RALPH
Bgt-51120	114	RALPH
Bgt-51122	113	RALPH
Bgt-51151	323	AvrPm3e_1-like
Bgt-51175	130	RALPH
Bgt-51183	111	RALPH
Bgt-51185	132	RALPH
Bgt-51188	132	RALPH
Bgt-51241	138	RALPH
Bgt-51327	94	RALPH
Bgt-51329	382	AvrPm3e_1-like
Bgt-51338	112	RALPH
Bgt-51348	135	RALPH
Bgt-51357	126	RALPH
Bgt-51359	126	RALPH
Bgt-51363	125	RALPH
Bgt-51365	117	RALPH
Bgt-51418	135	RALPH
Bgt-51420	136	RALPH
Bgt-51425	135	RALPH
Bgt-51429	124	RALPH
Bgt-51469	147	RALPH
Bgt-51503	142	RALPH
Bgt-51504	142	RALPH
Bgt-51523	163	RALPH
Bgt-51526	163	RALPH
Bgt-51569	109	RALPH
Bgt-51585	307	AvrPm3e_1-like
Bgt-51586	335	AvrPm3e_1-like
Bgt-51704	116	RALPH
Bgt-51729	109	RALPH
Bgt-51731	109	RALPH
Bgt-51735	140	RALPH
Bgt-51736	140	RALPH
Bgt-51737	135	RALPH
Bgt-51738	129	RALPH
Bgt-51741	111	RALPH
Bgt-51742	113	RALPH
Bgt-51743	113	RALPH
Bgt-51771	117	RALPH
Bgt-51773	313	AvrPm3e_1-like
Bgt-51799	107	RALPH
Bgt-51822	117	RALPH
Bgt-51912	113	RALPH
Bgt-51915	396	AvrPm3e_1-like
Bgt-51917	396	AvrPm3e_1-like
Bgt-51959	254	AvrPm3e_1-like
Bgt-51963	254	AvrPm3e_1-like
Bgt-51967	168	RALPH
Bgt-51992	156	RALPH
Bgt-55024	171	RALPH
Bgt-55025	171	RALPH
Bgt-55026	151	RALPH
Bgt-55044	115	RALPH
Bgt-55051	312	AvrPm3e_1-like
Bgt-55053	147	RALPH
Bgt-55056	147	RALPH
Bgt-55059	341	AvrPm3e_1-like
Bgt-55064	134	RALPH
Bgt-55066	135	RALPH
Bgt-55069	111	RALPH
Bgt-55077	122	RALPH
Bgt-55079	129	RALPH
Bgt-55081	114	RALPH
Bgt-55082	166	RALPH
Bgt-55084	138	RALPH
Bgt-55085	151	RALPH
Bgt-55087	162	RALPH
Bgt-55088	111	RALPH
Bgt-55090	120	RALPH
Bgt-55091	120	RALPH
Bgt-55094	151	RALPH
Bgt-55097	111	RALPH
Bgt-55130	112	RALPH
Bgt-55132	135	RALPH
Bgt-55137	107	RALPH
Bgt-55139	132	RALPH
Bgt-55140	132	RALPH
Bgt-55141	120	RALPH
Bgt-55150	117	RALPH
Bgt_avrF2_1	117	RALPH
Bgt_avrF2_10	127	RALPH
Bgt_avrF2_11	110	RALPH
Bgt_avrF2_12	122	RALPH
Bgt_avrF2_13	122	RALPH
Bgt_avrF2_15	112	RALPH
Bgt_avrF2_16	116	RALPH
Bgt_avrF2_17	114	RALPH
Bgt_avrF2_2	122	RALPH
Bgt_avrF2_20	129	RALPH
Bgt_avrF2_22	116	RALPH
Bgt_avrF2_23	117	RALPH
Bgt_avrF2_24	129	RALPH
Bgt_avrF2_3	121	RALPH
Bgt_avrF2_6	126	RALPH
Bgt_avrF2_7	129	RALPH
Bgt_avrF2_9	120	RALPH
Bgt_BCG-1	145	RALPH
Bgt_BCG-10	189	RALPH
Bgt_BCG-11	164	RALPH
Bgt_BCG-14	146	RALPH
Bgt_BCG-2	151	RALPH
Bgt_BCG-3	122	RALPH
Bgt_BCG-4	146	RALPH
Bgt_BCG-5	181	RALPH
Bgt_BCG-6	144	RALPH
Bgt_BCG-7	146	RALPH
Bgt_BCG-8	146	RALPH
Bgt_BCG-9	154	RALPH
BgtA-20203	305	AvrPm3e_1-like
BgtA-20524	310	AvrPm3e_1-like
BgtA-20598	310	AvrPm3e_1-like
BgtA-20740	398	AvrPm3e_1-like
BgtA-21008	313	AvrPm3e_1-like
BgtA-21331	273	AvrPm3e_1-like
BgtA-21577	311	AvrPm3e_1-like
BgtAc-30001	157	RALPH
BgtAc-30026	304	AvrPm3e_1-like
BgtAc-30027	272	AvrPm3e_1-like
BgtAc-30048	327	AvrPm3e_1-like
BgtAc-30054	295	AvrPm3e_1-like
BgtAc-30080	337	AvrPm3e_1-like
BgtAc-30087	151	RALPH
BgtAc-30103	334	AvrPm3e_1-like
BgtAc-30163	312	AvrPm3e_1-like
BgtAc-30169	315	AvrPm3e_1-like
BgtAc-30466	260	AvrPm3e_1-like
BgtAc-30634	340	AvrPm3e_1-like
BgtAc-30747	327	AvrPm3e_1-like
BgtAc-30750	319	AvrPm3e_1-like
BgtAc-30796	379	AvrPm3e_1-like
BgtAc-30865	324	AvrPm3e_1-like
BgtAc-30970	293	AvrPm3e_1-like
BgtAc-30982	124	RALPH
BgtAc-31195	281	AvrPm3e_1-like
BgtAc-31196	281	AvrPm3e_1-like
BgtAc-31402	318	AvrPm3e_1-like
BgtAc-31414	320	AvrPm3e_1-like
BgtAc-31526	284	AvrPm3e_1-like
BgtAcSP-30091	120	RALPH
BgtAcSP-30305	155	RALPH
BgtAcSP-30434	310	AvrPm3e_1-like
BgtAcSP-30541	111	RALPH
BgtAcSP-30639	340	AvrPm3e_1-like
BgtAcSP-30641	326	AvrPm3e_1-like
BgtAcSP-30643	340	AvrPm3e_1-like
BgtAcSP-30782	159	RALPH
BgtAcSP-30824	163	RALPH
BgtAcSP-31023	162	RALPH
BgtAcSP-31194	279	AvrPm3e_1-like
BgtAcSP-31200	381	AvrPm3e_1-like
BgtAcSP-31262	150	RALPH
BgtAcSP-31267	313	AvrPm3e_1-like
BgtAcSP-31310	122	RALPH
BgtAcSP-31373	118	RALPH
BgtAcSP-31400	309	AvrPm3e_1-like
BgtAcSP-31496	315	AvrPm3e_1-like
BgtAcSP-31556	313	AvrPm3e_1-like
BgtASP-20446	318	AvrPm3e_1-like
BgtASP-20465	160	RALPH
BgtASP-20866	108	RALPH
BgtASP-21390	124	RALPH
BgtE-10001	129	RALPH
BgtE-10003	127	RALPH
BgtE-10006	314	AvrPm3e_1-like
BgtE-10012	396	AvrPm3e_1-like
BgtE-10101	140	RALPH
BgtE-10102	326	AvrPm3e_1-like
BgtE-10104	321	AvrPm3e_1-like
BgtE-10109	101	RALPH
BgtE-10110	128	RALPH
BgtE-10111	127	RALPH
BgtE-10112	340	AvrPm3e_1-like
BgtE-10116	127	RALPH
BgtE-10117	118	RALPH
BgtE-10120	148	RALPH
BgtE-10121	128	RALPH
BgtE-10122	113	RALPH
BgtE-10124	116	RALPH
BgtE-10126	154	RALPH
BgtE-10128	319	AvrPm3e_1-like
BgtE-10129	123	RALPH
BgtE-10132	157	RALPH
BgtE-10136	254	AvrPm3e_1-like
BgtE-10137	142	RALPH
BgtE-20000	118	RALPH
BgtE-20001	115	RALPH
BgtE-20006	107	RALPH
BgtE-20007	113	RALPH
BgtE-20008	105	RALPH
BgtE-20009	111	RALPH
BgtE-20010	311	AvrPm3e_1-like
BgtE-20011	313	AvrPm3e_1-like
BgtE-20012	310	AvrPm3e_1-like
BgtE-20013	160	RALPH
BgtE-20014	160	RALPH
BgtE-20015	159	RALPH
BgtE-20016	162	RALPH
BgtE-20017	162	RALPH
BgtE-20019	156	RALPH
BgtE-20020	152	RALPH
BgtE-20021	157	RALPH
BgtE-20025	117	RALPH
BgtE-20026	120	RALPH
BgtE-20027	113	RALPH
BgtE-20029	112	RALPH
BgtE-20030	112	RALPH
BgtE-20031	113	RALPH
BgtE-20032	111	RALPH
BgtE-20033	114	RALPH
BgtE-20034	112	RALPH
BgtE-20035	116	RALPH
BgtE-20037	116	RALPH
BgtE-20038	159	RALPH
BgtE-20039	159	RALPH
BgtE-20040	158	RALPH
BgtE-20041	111	RALPH
BgtE-20042	109	RALPH
BgtE-20043	114	RALPH
BgtE-20044	113	RALPH
BgtE-20045	114	RALPH
BgtE-20046	107	RALPH
BgtE-20047	121	RALPH
BgtE-20048	120	RALPH
BgtE-20050	128	RALPH
BgtE-20051	124	RALPH
BgtE-20052	134	RALPH
BgtE-20053	132	RALPH
BgtE-20054	132	RALPH
BgtE-20055	133	RALPH
BgtE-20057	127	RALPH
BgtE-20061	130	RALPH
BgtE-20062	129	RALPH
BgtE-20066	107	RALPH
BgtE-20067	138	RALPH
BgtE-20068	136	RALPH
BgtE-20069a	108	RALPH
BgtE-20069b	108	RALPH
BgtE-20071	171	RALPH
BgtE-20072-2	128	RALPH
BgtE-20074	127	RALPH
BgtE-20076	111	RALPH
BgtE-20077	123	RALPH
BgtE-20078	102	RALPH
BgtE-20079	113	RALPH
BgtE-20080	100	RALPH
BgtE-20086	182	RALPH
BgtE-20090	117	RALPH
BgtE-20100	129	RALPH
BgtE-20101	126	RALPH
BgtE-20105	110	RALPH
BgtE-20106	128	RALPH
BgtE-20107	118	RALPH
BgtE-20117	159	RALPH
BgtE-20119	114	RALPH
BgtE-20120	141	RALPH
BgtE-20124	119	RALPH
BgtE-20124-2	136	RALPH
BgtE-20128	169	RALPH
BgtE-2438	171	RALPH
BgtE-292	218	AvrPm3e_1-like
BgtE-3136	109	RALPH
BgtE-3388	156	RALPH
BgtE-3419	115	RALPH
BgtE-3602	109	RALPH
BgtE-3888	102	RALPH
BgtE-3893	168	RALPH
BgtE-40011	120	RALPH
BgtE-4403	113	RALPH
BgtE-4463	317	AvrPm3e_1-like
BgtE-4663	331	AvrPm3e_1-like
BgtE-50667	129	RALPH
BgtE-5539	150	RALPH
BgtE-5545	120	RALPH
BgtE-5550	137	RALPH
BgtE-5559	263	AvrPm3e_1-like
BgtE-5560	123	RALPH
BgtE-5570	163	RALPH
BgtE-5575	328	AvrPm3e_1-like
BgtE-5576	325	AvrPm3e_1-like
BgtE-5582	131	RALPH
BgtE-5583	320	AvrPm3e_1-like
BgtE-5584	359	AvrPm3e_1-like
BgtE-5600	134	RALPH
BgtE-5607_reanotated	171	RALPH
BgtE-5612	154	RALPH
BgtE-5619	313	AvrPm3e_1-like
BgtE-5620	312	AvrPm3e_1-like
BgtE-5625	134	RALPH
BgtE-5629	306	AvrPm3e_1-like
BgtE-5632	151	RALPH
BgtE-5634	334	AvrPm3e_1-like
BgtE-5639	340	AvrPm3e_1-like
BgtE-5664	122	RALPH
BgtE-5665	119	RALPH
BgtE-5679	141	RALPH
BgtE-5685	116	RALPH
BgtE-5686	119	RALPH
BgtE-5694	330	AvrPm3e_1-like
BgtE-5700	359	AvrPm3e_1-like
BgtE-5701	359	AvrPm3e_1-like
BgtE-5703	337	AvrPm3e_1-like
BgtE-5707	336	AvrPm3e_1-like
BgtE-5713	313	AvrPm3e_1-like
BgtE-5721	302	AvrPm3e_1-like
BgtE-5722	157	RALPH
BgtE-5723	311	AvrPm3e_1-like
BgtE-5728	342	AvrPm3e_1-like
BgtE-5740	281	AvrPm3e_1-like
BgtE-5743	326	AvrPm3e_1-like
BgtE-5745	340	AvrPm3e_1-like
BgtE-5747	352	AvrPm3e_1-like
BgtE-5754	368	AvrPm3e_1-like
BgtE-5757	331	AvrPm3e_1-like
BgtE-5769	395	AvrPm3e_1-like
BgtE-5778	301	AvrPm3e_1-like
BgtE-5781	147	RALPH
BgtE-5782	339	AvrPm3e_1-like
BgtE-5783	124	RALPH
BgtE-5784	126	RALPH
BgtE-5816	157	RALPH
BgtE-5826	109	RALPH
BgtE-5836	132	RALPH
BgtE-5838	133	RALPH
BgtE-5839	161	RALPH
BgtE-5842	117	RALPH
BgtE-5843	117	RALPH
BgtE-5845	118	RALPH
BgtE-5846	117	RALPH
BgtE-5850	149	RALPH
BgtE-5861	162	RALPH
BgtE-5862	303	AvrPm3e_1-like
BgtE-5867	111	RALPH
BgtE-5880	113	RALPH
BgtE-5883	109	RALPH
BgtE-5889	122	RALPH
BgtE-5891	114	RALPH
BgtE-5901	118	RALPH
BgtE-5906	133	RALPH
BgtE-5909	145	RALPH
BgtE-5912	111	RALPH
BgtE-5913	105	RALPH
BgtE-5918	156	RALPH
BgtE-5919	156	RALPH
BgtE-5921	117	RALPH
BgtE-5922	108	RALPH
BgtE-5923	110	RALPH
BgtE-5929	106	RALPH
BgtE-5936	332	AvrPm3e_1-like
BgtE-5944	157	RALPH
BgtE-5953	155	RALPH
BgtE-5963	163	RALPH
BgtE-5966	158	RALPH
BgtE-5967	161	RALPH
BgtE-5973	124	RALPH
BgtE-5974	127	RALPH
BgtE-5979	147	RALPH
BgtE-5984	315	AvrPm3e_1-like
BgtE-5989	318	AvrPm3e_1-like
BgtE-5992	301	AvrPm3e_1-like
BgtE-6004	397	AvrPm3e_1-like
BgtE-6030	405	AvrPm3e_1-like
BgtE-6034	107	RALPH
BgtE-6035	171	RALPH
BgtE-6054	166	RALPH

## Sheet: Figure 3J
Protein name	Prediction	Propability OTHER	Probabiliey SP	Effector Superfamily
Bgt-20263	OTHER	1	0	AvrPm3e_1-like
Bgt-20369	SP	0.000146	0.999889	RALPH
Bgt-20370	SP	0.000224	0.999754	RALPH
Bgt-20371	SP	0.335171	0.664844	RALPH
Bgt-20374	SP	0.000195	0.999795	RALPH
Bgt-20375	SP	0.000164	0.999817	RALPH
Bgt-20382	SP	0.000181	0.999797	RALPH
Bgt-50025	SP	0.000152	0.999881	RALPH
Bgt-50032	OTHER	1	2e-05	RALPH
Bgt-50035	SP	0.000147	0.999859	RALPH
Bgt-50038	SP	0.000168	0.999828	RALPH
Bgt-50162	SP	0.000185	0.999841	RALPH
Bgt-50185	SP	0.000165	0.999832	RALPH
Bgt-50186	OTHER	0.66706	0.332956	AvrPm3e_1-like
Bgt-50236	SP	0.000168	0.999802	RALPH
Bgt-50237	SP	0.000287	0.999731	RALPH
Bgt-50239	SP	0.000157	0.999833	RALPH
Bgt-50243	SP	0.000184	0.999808	RALPH
Bgt-50244	OTHER	1	0	AvrPm3e_1-like
Bgt-50245	SP	0.000152	0.999844	RALPH
Bgt-50246	SP	0.166818	0.833171	RALPH
Bgt-50249	SP	0.000174	0.999834	RALPH
Bgt-50250	SP	0.000144	0.999859	RALPH
Bgt-50251	SP	0.000194	0.9998	RALPH
Bgt-50253	SP	0.000149	0.999872	RALPH
Bgt-50254	SP	0.000214	0.999788	RALPH
Bgt-50261	SP	0.000155	0.999827	RALPH
Bgt-50263	SP	0.000159	0.999851	RALPH
Bgt-50289	OTHER	1	0	RALPH
Bgt-50291	SP	0.000158	0.999826	RALPH
Bgt-50297	SP	0.000158	0.999859	RALPH
Bgt-50398	SP	0.00017	0.999851	RALPH
Bgt-50418	OTHER	0.833331	0.166659	RALPH
Bgt-50421	OTHER	0.833429	0.166594	RALPH
Bgt-50453	SP	0.000143	0.999829	RALPH
Bgt-50457	SP	0.000226	0.999787	RALPH
Bgt-50459	SP	0.000163	0.999818	RALPH
Bgt-50460	SP	0.000178	0.999821	RALPH
Bgt-50462	SP	0.000178	0.999824	RALPH
Bgt-50480	SP	0.000154	0.999836	RALPH
Bgt-50513	SP	0.000155	0.999878	RALPH
Bgt-50516	SP	0.000157	0.999876	RALPH
Bgt-50535	SP	0.333143	0.666866	AvrPm3e_1-like
Bgt-50543	OTHER	0.72214	0.277906	RALPH
Bgt-50544	SP	0.28469	0.715333	RALPH
Bgt-50552	SP	0.000168	0.999828	RALPH
Bgt-50587	OTHER	1	0	RALPH
Bgt-50590	OTHER	0.999998	0	RALPH
Bgt-50617	SP	0.339125	0.660897	AvrPm3e_1-like
Bgt-50627	OTHER	0.500468	0.499536	AvrPm3e_1-like
Bgt-50651	SP	0.000166	0.999837	RALPH
Bgt-50673	OTHER	0.667446	0.332553	AvrPm3e_1-like
Bgt-50773	SP	0.000155	0.999853	RALPH
Bgt-50835	SP	0.000155	0.999854	RALPH
Bgt-50847	SP	0.000147	0.999884	RALPH
Bgt-50947	SP	0.000154	0.999844	RALPH
Bgt-50948	SP	0.000154	0.999848	RALPH
Bgt-50958	SP	0.000389	0.999633	AvrPm3e_1-like
Bgt-50959	OTHER	1	0	AvrPm3e_1-like
Bgt-50960	OTHER	1	0	AvrPm3e_1-like
Bgt-50961	OTHER	1	0	AvrPm3e_1-like
Bgt-50967	SP	0.000168	0.999821	RALPH
Bgt-51063	SP	0.000148	0.999873	RALPH
Bgt-51064	SP	0.000148	0.999873	RALPH
Bgt-51065	SP	0.000148	0.999863	RALPH
Bgt-51074	SP	0.000149	0.999859	RALPH
Bgt-51083	OTHER	1	0	AvrPm3e_1-like
Bgt-51086	SP	0.000153	0.999842	RALPH
Bgt-51100	OTHER	0.500206	0.499801	AvrPm3e_1-like
Bgt-51101	OTHER	0.500194	0.499794	AvrPm3e_1-like
Bgt-51102	OTHER	0.500095	0.499925	AvrPm3e_1-like
Bgt-51113	SP	0.000151	0.999874	RALPH
Bgt-51116	SP	0.00015	0.999848	RALPH
Bgt-51119	SP	0.000197	0.999818	RALPH
Bgt-51120	SP	0.000146	0.999851	RALPH
Bgt-51122	SP	0.000151	0.999828	RALPH
Bgt-51151	OTHER	0.999989	0	AvrPm3e_1-like
Bgt-51175	SP	0.00017	0.999856	RALPH
Bgt-51183	SP	0.000171	0.999805	RALPH
Bgt-51185	SP	0.000189	0.999822	RALPH
Bgt-51188	SP	0.000199	0.999815	RALPH
Bgt-51241	SP	0.00015	0.999837	RALPH
Bgt-51327	OTHER	0.999993	0	RALPH
Bgt-51329	OTHER	0.66683	0.333204	AvrPm3e_1-like
Bgt-51338	SP	0.000168	0.999822	RALPH
Bgt-51348	SP	0.000154	0.999863	RALPH
Bgt-51357	SP	0.00015	0.999849	RALPH
Bgt-51359	SP	0.000151	0.999841	RALPH
Bgt-51363	SP	0.000165	0.999868	RALPH
Bgt-51365	OTHER	0.999998	0	RALPH
Bgt-51418	SP	0.00015	0.999849	RALPH
Bgt-51420	SP	0.000151	0.999872	RALPH
Bgt-51425	SP	0.00015	0.999849	RALPH
Bgt-51429	SP	0.000153	0.999837	RALPH
Bgt-51469	SP	0.000145	0.999851	RALPH
Bgt-51503	SP	0.000149	0.99984	RALPH
Bgt-51504	SP	0.000149	0.99984	RALPH
Bgt-51523	SP	0.000167	0.999844	RALPH
Bgt-51526	SP	0.000167	0.999844	RALPH
Bgt-51569	SP	0.385602	0.614425	RALPH
Bgt-51585	SP	0.000129	0.999872	AvrPm3e_1-like
Bgt-51586	SP	0.000171	0.999842	AvrPm3e_1-like
Bgt-51704	SP	0.000156	0.999859	RALPH
Bgt-51729	SP	0.167016	0.833027	RALPH
Bgt-51731	SP	0.167016	0.833027	RALPH
Bgt-51735	SP	0.000164	0.999858	RALPH
Bgt-51736	SP	0.000245	0.99977	RALPH
Bgt-51737	SP	0.333469	0.666532	RALPH
Bgt-51738	SP	0.000156	0.999855	RALPH
Bgt-51741	SP	0.000198	0.999803	RALPH
Bgt-51742	SP	0.000191	0.999819	RALPH
Bgt-51743	SP	0.000191	0.999818	RALPH
Bgt-51771	SP	0.000148	0.999841	RALPH
Bgt-51773	SP	0.165565	0.834425	AvrPm3e_1-like
Bgt-51799	SP	0.000149	0.999851	RALPH
Bgt-51822	SP	0.000152	0.999838	RALPH
Bgt-51912	OTHER	0.999987	0	RALPH
Bgt-51915	SP	0.00047	0.999546	AvrPm3e_1-like
Bgt-51917	SP	0.193656	0.806365	AvrPm3e_1-like
Bgt-51959	OTHER	0.666692	0.333304	AvrPm3e_1-like
Bgt-51963	OTHER	1	0	AvrPm3e_1-like
Bgt-51967	SP	0.000178	0.9998	RALPH
Bgt-51992	SP	0.217989	0.782	RALPH
Bgt-55024	SP	0.000177	0.999815	RALPH
Bgt-55025	SP	0.000177	0.999815	RALPH
Bgt-55026	SP	0.000177	0.999815	RALPH
Bgt-55044	SP	0.000196	0.999815	RALPH
Bgt-55051	OTHER	0.667176	0.332836	AvrPm3e_1-like
Bgt-55053	SP	0.000148	0.99987	RALPH
Bgt-55056	SP	0.000148	0.999823	RALPH
Bgt-55059	OTHER	0.500162	0.499844	AvrPm3e_1-like
Bgt-55064	SP	0.000158	0.999832	RALPH
Bgt-55066	SP	0.000157	0.999867	RALPH
Bgt-55069	SP	0.000257	0.999739	RALPH
Bgt-55077	SP	0.000175	0.999837	RALPH
Bgt-55079	SP	0.000196	0.999788	RALPH
Bgt-55081	SP	8.7e-05	0.999914	RALPH
Bgt-55082	SP	0.000179	0.999808	RALPH
Bgt-55084	SP	0.000148	0.999843	RALPH
Bgt-55085	SP	0.00017	0.999826	RALPH
Bgt-55087	SP	0.000176	0.999819	RALPH
Bgt-55088	SP	0.000149	0.999843	RALPH
Bgt-55090	SP	0.000181	0.999797	RALPH
Bgt-55091	SP	0.000152	0.99982	RALPH
Bgt-55094	SP	0.000226	0.999777	RALPH
Bgt-55097	SP	0.00017	0.999826	RALPH
Bgt-55130	SP	0.000153	0.999841	RALPH
Bgt-55132	SP	0.000157	0.999852	RALPH
Bgt-55137	SP	0.000185	0.999806	RALPH
Bgt-55139	SP	0.000199	0.999818	RALPH
Bgt-55140	SP	0.000199	0.999815	RALPH
Bgt-55141	SP	0.000165	0.999838	RALPH
Bgt-55150	SP	0.000151	0.999853	RALPH
Bgt_avrF2_1	SP	0.000153	0.999817	RALPH
Bgt_avrF2_10	SP	0.000149	0.999855	RALPH
Bgt_avrF2_11	SP	0.000165	0.999818	RALPH
Bgt_avrF2_12	SP	0.000153	0.999834	RALPH
Bgt_avrF2_13	SP	0.000158	0.999822	RALPH
Bgt_avrF2_15	SP	0.000159	0.999827	RALPH
Bgt_avrF2_16	SP	0.000165	0.9998	RALPH
Bgt_avrF2_17	SP	0.000161	0.999836	RALPH
Bgt_avrF2_2	SP	0.000161	0.999842	RALPH
Bgt_avrF2_20	SP	0.166815	0.833189	RALPH
Bgt_avrF2_22	SP	0.000161	0.999855	RALPH
Bgt_avrF2_23	OTHER	0.999993	0	RALPH
Bgt_avrF2_24	SP	0.00019	0.999831	RALPH
Bgt_avrF2_3	SP	0.000149	0.999816	RALPH
Bgt_avrF2_6	SP	0.00015	0.999834	RALPH
Bgt_avrF2_7	SP	0.000204	0.999786	RALPH
Bgt_avrF2_9	SP	0.000152	0.999844	RALPH
Bgt_BCG-1	SP	0.000155	0.999857	RALPH
Bgt_BCG-10	SP	0.000157	0.999815	RALPH
Bgt_BCG-11	SP	0.000144	0.999861	RALPH
Bgt_BCG-14	SP	0.000153	0.99985	RALPH
Bgt_BCG-2	SP	0.000226	0.999764	RALPH
Bgt_BCG-3	OTHER	1	0	RALPH
Bgt_BCG-4	SP	0.000176	0.999829	RALPH
Bgt_BCG-5	SP	0.000159	0.999823	RALPH
Bgt_BCG-6	SP	0.000151	0.999848	RALPH
Bgt_BCG-7	SP	0.000154	0.999858	RALPH
Bgt_BCG-8	SP	0.000148	0.999863	RALPH
Bgt_BCG-9	SP	0.000144	0.999866	RALPH
BgtA-20203	OTHER	0.999994	0	AvrPm3e_1-like
BgtA-20524	OTHER	0.83407	0.165928	AvrPm3e_1-like
BgtA-20598	OTHER	0.833751	0.166259	AvrPm3e_1-like
BgtA-20740	SP	0.072028	0.927988	AvrPm3e_1-like
BgtA-21008	OTHER	0.666778	0.333229	AvrPm3e_1-like
BgtA-21331	SP	0.16921	0.830806	AvrPm3e_1-like
BgtA-21577	SP	8.9e-05	0.999933	AvrPm3e_1-like
BgtAc-30001	SP	0.000154	0.999845	RALPH
BgtAc-30026	OTHER	0.999998	0	AvrPm3e_1-like
BgtAc-30027	OTHER	1	0	AvrPm3e_1-like
BgtAc-30048	OTHER	1	0	AvrPm3e_1-like
BgtAc-30054	OTHER	1	0	AvrPm3e_1-like
BgtAc-30080	OTHER	0.999979	0	AvrPm3e_1-like
BgtAc-30087	SP	0.000151	0.999827	RALPH
BgtAc-30103	OTHER	1	0	AvrPm3e_1-like
BgtAc-30163	OTHER	0.667269	0.332736	AvrPm3e_1-like
BgtAc-30169	OTHER	1	0	AvrPm3e_1-like
BgtAc-30466	OTHER	1	0	AvrPm3e_1-like
BgtAc-30634	OTHER	1	0	AvrPm3e_1-like
BgtAc-30747	OTHER	1	0	AvrPm3e_1-like
BgtAc-30750	OTHER	1	0	AvrPm3e_1-like
BgtAc-30796	OTHER	1	0	AvrPm3e_1-like
BgtAc-30865	OTHER	1	0	AvrPm3e_1-like
BgtAc-30970	OTHER	1	0	AvrPm3e_1-like
BgtAc-30982	SP	0.000154	0.999861	RALPH
BgtAc-31195	OTHER	0.833923	0.166094	AvrPm3e_1-like
BgtAc-31196	OTHER	0.66861	0.331379	AvrPm3e_1-like
BgtAc-31402	SP	4.4e-05	0.999971	AvrPm3e_1-like
BgtAc-31414	OTHER	1	0	AvrPm3e_1-like
BgtAc-31526	OTHER	0.999994	0	AvrPm3e_1-like
BgtAcSP-30091	SP	0.166264	0.833768	RALPH
BgtAcSP-30305	SP	0.000164	0.999856	RALPH
BgtAcSP-30434	OTHER	0.500735	0.499257	AvrPm3e_1-like
BgtAcSP-30541	SP	0.20454	0.795465	RALPH
BgtAcSP-30639	SP	0.332922	0.667085	AvrPm3e_1-like
BgtAcSP-30641	SP	0.160678	0.839305	AvrPm3e_1-like
BgtAcSP-30643	SP	0.004029	0.995985	AvrPm3e_1-like
BgtAcSP-30782	SP	0.168788	0.831213	RALPH
BgtAcSP-30824	SP	0.000164	0.999847	RALPH
BgtAcSP-31023	SP	0.000248	0.999751	RALPH
BgtAcSP-31194	SP	0.333535	0.666488	AvrPm3e_1-like
BgtAcSP-31200	OTHER	0.666983	0.333026	AvrPm3e_1-like
BgtAcSP-31262	SP	0.000189	0.999807	RALPH
BgtAcSP-31267	OTHER	0.834521	0.165482	AvrPm3e_1-like
BgtAcSP-31310	SP	0.000175	0.999829	RALPH
BgtAcSP-31373	SP	0.000151	0.999857	RALPH
BgtAcSP-31400	OTHER	0.500085	0.499936	AvrPm3e_1-like
BgtAcSP-31496	OTHER	0.667216	0.332786	AvrPm3e_1-like
BgtAcSP-31556	SP	0.00016	0.99981	AvrPm3e_1-like
BgtASP-20446	SP	2e-05	1	AvrPm3e_1-like
BgtASP-20465	SP	0.000243	0.999759	RALPH
BgtASP-20866	SP	0.000384	0.999612	RALPH
BgtASP-21390	SP	0.000181	0.99983	RALPH
BgtE-10001	SP	0.000171	0.999832	RALPH
BgtE-10003	SP	0.149053	0.850924	RALPH
BgtE-10006	OTHER	0.999996	0	AvrPm3e_1-like
BgtE-10012	OTHER	0.666744	0.333254	AvrPm3e_1-like
BgtE-10102	SP	0.333205	0.666768	AvrPm3e_1-like
BgtE-10104	OTHER	0.667144	0.332874	AvrPm3e_1-like
BgtE-10109	SP	0.000177	0.99982	RALPH
BgtE-10110	SP	0.000128	0.999867	RALPH
BgtE-10111	SP	0.000149	0.999873	RALPH
BgtE-10112	SP	0.138402	0.861646	AvrPm3e_1-like
BgtE-10116	SP	0.00015	0.999854	RALPH
BgtE-10117	SP	0.000152	0.999858	RALPH
BgtE-10120	SP	0.000196	0.999796	RALPH
BgtE-10121	SP	0.000173	0.999814	RALPH
BgtE-10122	SP	0.000171	0.99983	RALPH
BgtE-10124	SP	0.000149	0.99983	RALPH
BgtE-10126	SP	0.000232	0.999771	RALPH
BgtE-10128	SP	0.335231	0.664775	AvrPm3e_1-like
BgtE-10132	SP	0.000257	0.999748	RALPH
BgtE-10136	OTHER	0.777665	0.222341	AvrPm3e_1-like
BgtE-10137	SP	2.2e-05	0.999981	RALPH
BgtE-20000	SP	0.000155	0.999836	RALPH
BgtE-20001	SP	0.000197	0.999802	RALPH
BgtE-20006	SP	0.000143	0.999856	RALPH
BgtE-20007	SP	0.000165	0.999873	RALPH
BgtE-20008	SP	0.000152	0.999865	RALPH
BgtE-20009	SP	0.000161	0.999823	RALPH
BgtE-20010	OTHER	1	0	AvrPm3e_1-like
BgtE-20011	OTHER	1	0	AvrPm3e_1-like
BgtE-20012	OTHER	1	0	AvrPm3e_1-like
BgtE-20013	OTHER	0.500179	0.499829	RALPH
BgtE-20014	SP	0.000195	0.999817	RALPH
BgtE-20015	SP	0.000164	0.999847	RALPH
BgtE-20016	SP	0.333483	0.66654	RALPH
BgtE-20017	SP	0.000174	0.999832	RALPH
BgtE-20019	SP	0.166783	0.833191	RALPH
BgtE-20020	OTHER	0.876034	0.123951	RALPH
BgtE-20021	SP	0.000197	0.999786	RALPH
BgtE-20025	SP	0.000153	0.999848	RALPH
BgtE-20026	SP	0.000151	0.999862	RALPH
BgtE-20027	SP	0.000205	0.999797	RALPH
BgtE-20029	SP	0.000161	0.999842	RALPH
BgtE-20030	SP	0.000156	0.999864	RALPH
BgtE-20031	SP	0.000183	0.999799	RALPH
BgtE-20032	SP	0.000208	0.999791	RALPH
BgtE-20033	SP	0.000164	0.999833	RALPH
BgtE-20034	SP	0.000206	0.999784	RALPH
BgtE-20035	SP	0.000176	0.999833	RALPH
BgtE-20037	SP	0.000144	0.999851	RALPH
BgtE-20038	SP	0.000146	0.999862	RALPH
BgtE-20039	SP	0.000167	0.999827	RALPH
BgtE-20040	SP	0.000201	0.999792	RALPH
BgtE-20041	SP	0.000253	0.999777	RALPH
BgtE-20042	SP	0.000281	0.999733	RALPH
BgtE-20043	SP	0.000148	0.999861	RALPH
BgtE-20044	OTHER	0.815034	0.184956	RALPH
BgtE-20045	SP	0.000145	0.999853	RALPH
BgtE-20046	SP	0.000145	0.999867	RALPH
BgtE-20047	SP	0.000144	0.999863	RALPH
BgtE-20048	SP	0.000163	0.999856	RALPH
BgtE-20050	SP	0.000267	0.999702	RALPH
BgtE-20051	SP	0.000162	0.99984	RALPH
BgtE-20052	SP	0.000176	0.99983	RALPH
BgtE-20053	SP	0.000174	0.999827	RALPH
BgtE-20054	SP	0.000205	0.999788	RALPH
BgtE-20055	SP	0.000195	0.999797	RALPH
BgtE-20057	SP	0.000162	0.999844	RALPH
BgtE-20061	SP	0.000159	0.999855	RALPH
BgtE-20062	OTHER	0.662048	0.33794	RALPH
BgtE-20066	SP	0.001175	0.998847	RALPH
BgtE-20067	SP	0.000153	0.999841	RALPH
BgtE-20068	SP	0.000167	0.99984	RALPH
BgtE-20069a	SP	0.000152	0.999835	RALPH
BgtE-20069b	SP	0.000156	0.999833	RALPH
BgtE-20071	SP	0.000177	0.999815	RALPH
BgtE-20072-2	SP	0.000146	0.999878	RALPH
BgtE-20074	SP	0.00015	0.99984	RALPH
BgtE-20079	SP	0.000183	0.999792	RALPH
BgtE-20086	SP	0.000213	0.999793	RALPH
BgtE-20090	SP	0.000173	0.99981	RALPH
BgtE-20100	SP	0.000215	0.999781	RALPH
BgtE-20101	SP	0.000159	0.999841	RALPH
BgtE-20105	SP	0.000151	0.999849	RALPH
BgtE-20106	SP	0.000189	0.999799	RALPH
BgtE-20107	SP	0.000162	0.999843	RALPH
BgtE-20119	SP	9.6e-05	0.999913	RALPH
BgtE-20120	SP	0.000182	0.999822	RALPH
BgtE-20124	SP	0.000171	0.999817	RALPH
BgtE-20124-2	SP	0.000162	0.999832	RALPH
BgtE-20128	SP	0.000178	0.999828	RALPH
BgtE-2438	SP	0.00019	0.999813	RALPH
BgtE-292	OTHER	1	0	AvrPm3e_1-like
BgtE-3136	SP	0.000192	0.999818	RALPH
BgtE-3388	SP	0.000172	0.999826	RALPH
BgtE-3419	SP	5.2e-05	0.99996	RALPH
BgtE-3602	SP	0.000178	0.99983	RALPH
BgtE-3888	OTHER	0.667064	0.332937	RALPH
BgtE-3893	SP	0.000152	0.999855	RALPH
BgtE-40011	SP	0.000154	0.999861	RALPH
BgtE-4403	SP	0.000124	0.999915	RALPH
BgtE-4463	OTHER	0.999981	0	AvrPm3e_1-like
BgtE-4663	OTHER	0.508069	0.491956	AvrPm3e_1-like
BgtE-50667	SP	0.000191	0.999831	RALPH
BgtE-5539	SP	0.00017	0.999853	RALPH
BgtE-5545	SP	0.000147	0.999863	RALPH
BgtE-5550	SP	0.000141	0.999845	RALPH
BgtE-5559	SP	0.020009	0.980014	AvrPm3e_1-like
BgtE-5570	SP	0.000152	0.999842	RALPH
BgtE-5575	OTHER	0.500188	0.499789	AvrPm3e_1-like
BgtE-5576	SP	0.00026	0.999768	AvrPm3e_1-like
BgtE-5582	SP	0.000176	0.999839	RALPH
BgtE-5583	SP	0.331222	0.668801	AvrPm3e_1-like
BgtE-5584	SP	0.364009	0.636	AvrPm3e_1-like
BgtE-5612	SP	0.000184	0.999833	RALPH
BgtE-5619	OTHER	0.667193	0.332799	AvrPm3e_1-like
BgtE-5620	OTHER	0.681086	0.318909	AvrPm3e_1-like
BgtE-5625	SP	0.000154	0.999851	RALPH
BgtE-5629	OTHER	0.666954	0.333042	AvrPm3e_1-like
BgtE-5632	SP	0.000156	0.999858	RALPH
BgtE-5634	OTHER	0.90728	0.092727	AvrPm3e_1-like
BgtE-5639	SP	0.000182	0.999845	AvrPm3e_1-like
BgtE-5664	SP	0.000157	0.999838	RALPH
BgtE-5665	SP	0.00015	0.999842	RALPH
BgtE-5679	SP	0.00015	0.999835	RALPH
BgtE-5685	SP	0.000178	0.999801	RALPH
BgtE-5686	SP	0.000172	0.99982	RALPH
BgtE-5694	OTHER	0.654532	0.345454	AvrPm3e_1-like
BgtE-5700	OTHER	1	0	AvrPm3e_1-like
BgtE-5701	SP	0.000169	0.999847	AvrPm3e_1-like
BgtE-5703	OTHER	0.500043	0.499934	AvrPm3e_1-like
BgtE-5707	OTHER	0.83335	0.166644	AvrPm3e_1-like
BgtE-5713	SP	0.000193	0.999811	AvrPm3e_1-like
BgtE-5721	OTHER	0.833758	0.166254	AvrPm3e_1-like
BgtE-5722	SP	0.000148	0.999867	RALPH
BgtE-5723	OTHER	0.500666	0.499357	AvrPm3e_1-like
BgtE-5728	OTHER	0.666784	0.333238	AvrPm3e_1-like
BgtE-5740	OTHER	1	0	AvrPm3e_1-like
BgtE-5743	SP	0.000175	0.999808	AvrPm3e_1-like
BgtE-5745	SP	0.00288	0.99712	AvrPm3e_1-like
BgtE-5747	SP	0.416689	0.583307	AvrPm3e_1-like
BgtE-5754	SP	0.166739	0.833266	AvrPm3e_1-like
BgtE-5757	OTHER	0.99999	0	AvrPm3e_1-like
BgtE-5769	SP	0.000152	0.999848	AvrPm3e_1-like
BgtE-5778	SP	0.33346	0.666537	AvrPm3e_1-like
BgtE-5781	SP	0.00015	0.999835	RALPH
BgtE-5782	OTHER	0.999987	1.8e-05	AvrPm3e_1-like
BgtE-5783	SP	0.000213	0.999776	RALPH
BgtE-5784	SP	0.000155	0.999839	RALPH
BgtE-5816	SP	0.000182	0.999808	RALPH
BgtE-5826	OTHER	0.667027	0.332989	RALPH
BgtE-5836	SP	0.000148	0.999874	RALPH
BgtE-5838	SP	6.4e-05	0.999924	RALPH
BgtE-5839	SP	0.00018	0.999817	RALPH
BgtE-5842	SP	0.000151	0.99981	RALPH
BgtE-5843	SP	0.000152	0.99985	RALPH
BgtE-5845	SP	0.000222	0.999769	RALPH
BgtE-5846	SP	0.000151	0.999842	RALPH
BgtE-5850	SP	0.000151	0.999865	RALPH
BgtE-5861	SP	0.000176	0.999832	RALPH
BgtE-5862	OTHER	0.85001	0.149943	AvrPm3e_1-like
BgtE-5867	SP	0.000149	0.999846	RALPH
BgtE-5880	SP	0.000158	0.999855	RALPH
BgtE-5883	SP	0.000149	0.99987	RALPH
BgtE-5889	SP	0.000163	0.999822	RALPH
BgtE-5891	SP	0.000183	0.999813	RALPH
BgtE-5901	SP	0.000151	0.999857	RALPH
BgtE-5906	OTHER	0.830531	0.169452	RALPH
BgtE-5909	SP	0.000186	0.999838	RALPH
BgtE-5912	SP	0.000208	0.999774	RALPH
BgtE-5913	SP	0.000172	0.999805	RALPH
BgtE-5918	SP	0.000232	0.999755	RALPH
BgtE-5919	OTHER	0.655928	0.344075	RALPH
BgtE-5921	SP	0.000162	0.999862	RALPH
BgtE-5922	SP	0.00027	0.999744	RALPH
BgtE-5929	SP	0.000163	0.999856	RALPH
BgtE-5936	OTHER	0.500127	0.499889	AvrPm3e_1-like
BgtE-5944	SP	0.166881	0.833111	RALPH
BgtE-5953	SP	0.333223	0.666792	RALPH
BgtE-5966	SP	0.000149	0.999847	RALPH
BgtE-5967	SP	0.000151	0.999849	RALPH
BgtE-5974	SP	0.000156	0.999859	RALPH
BgtE-5979	SP	0.000157	0.999834	RALPH
BgtE-5984	SP	0.000106	0.999873	AvrPm3e_1-like
BgtE-5989	SP	0.333645	0.666375	AvrPm3e_1-like
BgtE-5992	OTHER	0.99999	0	AvrPm3e_1-like
BgtE-6004	OTHER	0.999999	0	AvrPm3e_1-like
BgtE-6030	SP	0.000174	0.999837	AvrPm3e_1-like
BgtE-6034	SP	0.00028	0.99972	RALPH
BgtE-6035	SP	0.000158	0.999836	RALPH
BgtE-6054	SP	0.000179	0.999808	RALPH

## Sheet: Figure 6A
Pm3d-HA +	repl1	repl2	repl3	repl4	repl5	repl6	repl7	repl8	repl9	repl10	repl11	repl12	repl13	repl14	repl15	repl16	repl17	repl18
BgtE-20069b-mRFP	12402.063	28021.763	22406.525	23446.586	14654.971	25637.73	24868.729	13574.165	20201.75	24545.286	15172.033	29786.341	34012.099	17807.232	22776.024	18166.711	33200.541	16364.188
BgtE-20069b_T86I-mRFP	24678.904	29710.56	19174.55	20894.271	11270.527	17136.462	24139.712	16138.841	23580.259	21175.719	9823.452	22475.129	31420.457	21418.779	24153.209	11780.108	19877.115	20625.415
BgtE-20069b_S74T-mRFP	15430.867	19987.818	15747.568	12048.127	10147.182	15800.126	19486.928	6577.564	17765.051	12011.93	9840.637	12194.754	28716.096	18602.431	11569.606	8887.38	26301.946	12078.509
BgtE-20069b_H96N-mRFP	7929.585	15305.331	10154.62	15978.146	10732.437	14637.483	12071.748	5335.491	14638.835	18613.491	9310.433	15681.828	26601.228	18770.957	17329.125	11285.998	27324.673	10103.112
BgtE-20069a-mRFP	5818.643	2258.709	13774.04	6576.434	16170.347	12999.671	5928.618	4731.979	17925.996	12292.368	-47.954	4385.681	14118.135	3081.273	6976.763	30515.743	7611.964	23143.791
BgtE-20069a_V108G-mRFP	4367.287	2024.884	5138.445	6627.482	11072.431	6985.677	2931.83	4233.955	4747.075	8546.057	866.808	3213.234	5070.065	4750.364	3111.167	7190.896	3036.516	11954.047
BgtE-20069a_R75K-mRFP	309.617	446.058	539.355	180.601	573.852	775.241	869.569	840.085	516.514	588.802	-1.87	135.761	736.693	533.232	349.556	768.087	846.654	758.711
GUS	373.347	313.979	428.422	-8.968	734.56	137.143	1039.775	308.262	563.799	546.994	122.321	182.725	652.592	433.374	314.944	349.924	169.348	382.977
Pm3e-HA +	repl1	repl2	repl3	repl4	repl5	repl6	repl7	repl8	repl9	repl10	repl11	repl12	repl13	repl14	repl15	repl16	repl17	repl18
BgtE-20069b-mRFP	9826.016	9094.337	5373.28	4965.007	10422.135	10814.192	7369.595	10116.446	14814.969	13797.162	10871.336	14320.252	13522.491	16681.475	17877.681	19714.037	21449.4	20254.086
BgtE-20069b_T86I-mRFP	15049.467	9129.132	8775.213	5857.556	13739.228	11523.87	10023.528	14186.777	16874.635	8662.519	5976.359	17645.603	15281.265	15627.727	27748.356	26044.052	25698.332	17268.107
BgtE-20069b_S74T-mRFP	924.985	476.883	539.411	661.863	651.82	800.598	674.643	941.724	772.274	865.643	925.902	802.165	495.863	569.852	588.462	1228.271	1134.159	935.062
BgtE-20069b_H96N-mRFP	777.214	467.058	358.42	396.834	245.562	178.015	718.687	1213.263	1017.162	629.15	4.276	702.565	1097.931	896.382	669.275	613.166	1135.015	800.134
BgtE-20069a-mRFP	158.129	371.001	307.05	278.019	278.175	732.068	-3.137	241.46	409.094	840.798	455.777	-433.623	148.489	-168.188	13.127	35.492	644.749	888.214
BgtE-20069a_V108G-mRFP	576.307	1084.35	909.161	638.548	736.557	752.757	133.166	65.681	581.078	1142.902	573.368	1026.952	342.31	-175.683	145.3	275.973	599.923	1122.896
BgtE-20069a_R75K-mRFP	363.136	901.972	837.881	74.012	161.054	1163.255	392.259	518.456	594.06	442.304	1206.785	-200.042	496.089	852.133	549.133	-155.331	320.386	866.474
GUS	404.861	556.256	314.968	-207.429	179.182	587.402	85.262	-11.222	423.518	250.431	10.179	-633.513	273.375	481.354	306.208	-27.177	203.131	354.853

## Sheet: Figure 6B
BgtE-5754-A1 +	repl1	repl2	repl3	repl4	repl5	repl6	repl7	repl8	repl9	repl10	repl11	repl12	repl13	repl14	repl15	repl16	repl17	repl18
Pm3_Ch1-HA (Pm3CS)	170.535	-85.392	125.121	586.092	197.752	61.049	-161.278	187.3	117.227	60.969	37.416	190.837	-32.822	368.151	182.202	221.656	399.969	421.239
Pm3_Ch2-HA	125.198	498.454	277.178	213.537	280.976	188.744	57.608	339.496	658.833	389.642	365.884	213.198	595.804	292.022	567.121	647.103	387.665	820.328
Pm3_Ch3-HA	280.833	115.936	194.403	154.854	-16.032	0.248	297.892	194.316	297.232	-85.961	-139.579	-131.903	351.32	212.349	340.474	686.524	277.585	514.088
Pm3_Ch4-HA	3381.849	8296.708	4036.021	3010.357	3023.241	2044.233	1433.766	12846.241	5068.11	6041.636	3412.525	5716.197	962.836	3118.269	6603.192	10309.766	8033.676	1834.045
Pm3_Ch5-HA	920.903	384.307	1386.022	300.121	696.962	227.699	77.98	253.933	-3.443	279.3	628.12	245.347	686.414	600.545	261.289	978.154	35.116	350.708
Pm3_Ch6-HA	1144.318	221.704	1268.478	500.875	865.378	324.21	402.629	310.928	77.91	322.293	363.418	586.084	647.61	676.445	706.378	953.728	577.918	305.803
Pm3_Ch7-HA (Pm3e)	15569.069	18008.012	19167.181	10485.593	17050.155	10877.197	5942.34	14252.878	6265.422	13906.559	13195.739	18910.256	10459.742	7629.027	3115.15	5495.967	6616.731	6914.816
Pm3_Ch8-HA	600.108	313.764	926.878	650.066	1001.249	505.562	359.117	558.628	385.244	393.416	482.68	393.208	602.388	645.509	425.002	982.602	79.834	150.378
Pm3_Ch9-HA	6043.684	5828.765	4073.855	3287.28	5539.992	3160.111	8929.881	17509.47	5447.408	7458.207	9192.629	5182.971	3496.837	9856.198	3611.937	4303.496	20144.545	5015.391
Pm3_Ch10-HA	955.272	1252.985	454.834	68.637	427.351	273.098	39.748	985.798	-40.564	480.027	1328.541	278.38	381.782	530.623	461.862	567.283	1327.881	641.437
Pm3_Ch11-HA	625.069	820.74	357.062	-223.584	450.67	0.842	584.997	804.636	-98.058	59.537	420.921	-37.981	233.322	153.52	514.551	-60.412	1035.567	603.291
Pm3_Ch12-HA	13322.811	18248.043	12747.777	5230.189	18625.795	10341.102	16326.288	19990.025	20264.254	15327.312	19730.022	11893.633	6393.694	6161.92	10616.65	11715.813	24200	6787.166
Pm3_Ch13-HA (Pm3d)	504.468	812.651	-143.864	1406.816	294.873	121.14	-204.514	303.53	565.678	639.054	420.316	342.343	244.76	98.348	-98.96	324.378	267.39	366.026
Pm3_Ch14-HA	5559.632	6083.964	494.709	4769.848	8236.89	1946.401	12495.254	19391.844	17112.721	19372.307	19107.509	9934.663	3986.024	12929.089	2379.467	8503.716	7451.251	2589.4
Pm3_Ch15-HA	760.12	496.283	245.41	422.803	438.068	358.757	272.499	971.524	1304.755	2269.123	613.925	755.615	375.621	477.733	225.873	994.294	296.56	1117.925
Pm3_Ch16-HA	8572.482	6321.697	517.571	8428.318	11202.662	6592.865	11055.433	7359.136	16670.641	19809.753	17689.07	20875.102	4630.413	5385.979	2356.064	20048.902	4309.039	5886.368
BgtE-20069b_T86I-mRFP +	repl1	repl2	repl3	repl4	repl5	repl6	repl7	repl8	repl9	repl10	repl11	repl12	repl13	repl14	repl15	repl16	repl17	repl18
Pm3_Ch1-HA (Pm3CS)	854.059	765.339	259.034	324.745	858.705	1023.319	675.237	-32.387	726.561	577.212	703.522	398.292	-103.485	621.274	381.11	365.443	369.222	1133.729
Pm3_Ch2-HA	1524.521	4068.342	3739.316	740.708	4714.118	1157.636	3548.266	2614.898	5976.178	1164.623	6923.039	3058.801	1431.267	3974.183	2567.52	1910.231	1208.755	3097.185
Pm3_Ch3-HA	381.048	676.131	450.434	682.708	1428.264	565.811	514.755	110.339	703.399	520.266	430.182	46.106	262.607	337.677	668.531	503.988	543.108	850.653
Pm3_Ch4-HA	399.781	873.767	635.405	916.399	1091.273	531.947	1133.504	668.288	709.385	785.907	792.062	128.824	455.517	566.915	708.754	500.814	269.005	1054.419
Pm3_Ch5-HA	181.378	1170.733	121.026	429.036	-133.428	746.666	463.768	58.53	374.851	194.28	631.434	305.388	655.684	948.998	47.603	518.372	815.762	1505.113
Pm3_Ch6-HA	10994.974	27437.682	13020.473	6690.886	1904.145	5724.349	15385.165	8853.483	10354.616	12372.455	11036.615	13865.33	13112.697	17714.02	16369.408	16647.593	13672.872	13553.429
Pm3_Ch7-HA (Pm3e)	15255.371	17307.033	4790.547	7804.708	2792.042	12503.188	6014.802	7983.162	9508.229	6024.86	14611.46	8475.265	6884.307	10118.427	7598.276	18347.393	12856.775	8354.771
Pm3_Ch8-HA	16618.179	19716.979	23591.074	17352.709	8336.625	14727.436	23115.215	16573.002	17518.778	14177.975	23403.771	16286.231	18973.474	27923.738	14578.975	32545.938	37075.24	17205.597
Pm3_Ch9-HA	544.067	394.78	754.246	1551.487	912.918	781.169	105.002	582.156	436.997	446.841	200.542	518.98	352.805	660.26	745.83	747.002	506.866	295.998
Pm3_Ch10-HA	1402.655	833.864	822.128	832.937	1129.715	941.395	305.934	627.901	1057.796	1053.42	509.269	682.137	569.068	924.738	1950.278	1083.477	468.379	819.618
Pm3_Ch11-HA	695.897	312.208	436.12	745.748	420.67	1107.451	460.877	112.661	504.065	442.295	194.266	904.737	322.501	633.868	667.115	192.658	650.753	203.655
Pm3_Ch12-HA	23392.338	13367.315	24753.697	29102.262	10019.341	27506.8	13526.388	25202.531	27999.195	10189.328	14885.769	30103.451	13118.421	19095.395	26898.887	26021.079	20903.319	14805.231
Pm3_Ch13-HA (Pm3d)	27536.929	21577.39	14203.032	35548.67	23049.078	11711.992	27938.501	25110.112	29188.608	22071.337	17765.784	30235.472	30928.942	23718.497	30710.537	31803.365	41812.729	31315.717
Pm3_Ch14-HA	12039.125	9491.539	7209.414	18490.061	15105.324	7016.278	16073.843	22367.492	14383.895	6770.249	8382.455	18759.606	12639.325	19548.369	9487.686	13679.312	25978.578	11378.364
Pm3_Ch15-HA	924.357	230.02	221.101	1508.837	146.706	170.39	334.286	169.47	573.878	486.581	155.287	643.085	160.111	665.902	850.96	1014.641	2752.597	992.446
Pm3_Ch16-HA	24433.336	14507.895	16465.009	20692.395	17390.158	16205.83	20646.73	20640.273	17291.731	24437.535	16888.029	26441.955	17377.013	18548.281	16219.578	29661.243	41663.781	14911.005
BgtE-20069b_S74T-mRFP +	repl1	repl2	repl3	repl4	repl5	repl6	repl7	repl8	repl9	repl10	repl11	repl12	repl13	repl14	repl15	repl16	repl17	repl18
Pm3_Ch1-HA (Pm3CS)	562.609	-187.912	1054.938	586.003	848.295	688.119	380.912	1014.339	923.108	625.839	1138.363	752.916	1501.215	442.086	1128.27	888.569	386.279	764.243
Pm3_Ch2-HA	958.617	248.535	640.007	693.866	867.043	581.858	516.65	1077.738	560.223	717.485	857.355	1464.306	1567.156	704.696	1178.01	1140.481	721.218	635.018
Pm3_Ch3-HA	559.234	182.645	609.367	1188.761	799.001	645.82	472.729	1552.906	691.75	756.919	676.389	852.266	546.338	149.665	952.388	1222.392	321.41	413.211
Pm3_Ch4-HA	918.23	814.863	1105.022	1028.698	1026.25	1517.455	969.811	999.301	1025.251	967.268	759.806	943.135	905.571	600.835	1026.038	1496.595	441.283	667.828
Pm3_Ch5-HA	416.321	1011.646	774.364	408.252	868.159	1596.628	832.177	1267.485	1217.206	710.552	1094.656	477.008	-645.745	920.257	328.492	706.721	727.405	740.702
Pm3_Ch6-HA	811.874	1209.578	850.866	664.805	1093.47	1457.752	1332.908	1277.008	1404.605	1060.82	1039.059	756.212	-399.883	1420.209	814.38	714.988	718.176	835.411
Pm3_Ch7-HA (Pm3e)	552.324	714.468	984.201	319.482	1214.518	1786.939	759	887.008	715.425	1148.792	819.701	497.628	757.482	1272.18	406.477	1270.644	542.372	832.15
Pm3_Ch8-HA	1411.795	1912.03	7471.215	5149.213	4154.054	5779.372	3069.652	3356.4	3725.181	3983.032	5187.225	2296.109	1941.739	2049.457	1152.356	6505.966	8273.925	4063.256
Pm3_Ch9-HA	2125.831	673.226	905.654	1160.156	228.374	1013.086	606.847	503.048	1057.935	748.369	760.658	534.897	267.385	597.758	1215.008	293.226	630.257	689.453
Pm3_Ch10-HA	963.011	812.127	1251.182	919.884	336.739	810.687	1415.152	1307.834	1265.113	1319.341	1367.634	694.904	275.135	946.192	345.186	498.674	547.139	737.896
Pm3_Ch11-HA	780.151	511.935	682.165	832.186	353.182	938.079	439.482	813.929	732.52	839.459	755.092	463.328	187.87	682.788	464.008	743.987	1021.825	576.473
Pm3_Ch12-HA	1991.297	719.805	1969.059	1053.349	2132.126	2585.167	1313.334	1662.078	1997.635	1939.593	1913.232	1668.814	452.448	1036.801	2281.95	1348.394	1277.193	1892.082
Pm3_Ch13-HA (Pm3d)	16294.517	25185.018	22935.905	14798.197	11659.184	24033.219	25524.376	16648.101	20789.048	10151.551	12118.818	19033.155	7752.512	24733.132	21972.904	13919.678	14667.852	19829.017
Pm3_Ch14-HA	1411.433	1507.902	596.476	1424.431	1187.641	1092.027	546.02	476.098	697.517	1053.678	1061.538	1836.864	564.695	1157.348	839.896	702.585	1180.42	994.344
Pm3_Ch15-HA	1190.701	851.357	500.568	1479.145	708.253	1044.254	918.88	564.626	913.182	952.799	1274.117	1392.123	297.104	974.008	1171.838	710.354	1935.554	908.707
Pm3_Ch16-HA	1985.444	10776.67	6783.368	7428.986	6195.361	6457.306	7081.112	4675.145	2639.295	4978.24	6393.243	5237.831	1604.752	3905.662	8097.986	3511.227	5797.099	3907.648
BgtE-20069a-mRFP +	repl1	repl2	repl3	repl4	repl5	repl6	repl7	repl8	repl9	repl10	repl11	repl12	repl13	repl14	repl15	repl16	repl17	repl18
Pm3_Ch1-HA (Pm3CS)	-192.39	338.956	81.529	529.749	161.009	157.263	1395.475	301.444	15.036	539.741	498.542	255.34	-183.013	181.399	-155.118	431.221	372.033	537.309
Pm3_Ch2-HA	-53.101	222.329	370.392	994.838	307.437	179.748	1249.447	1182.995	425.606	811.313	747.457	728.274	14.791	116.939	76.887	170.082	577.959	613.578
Pm3_Ch3-HA	73.12	388.974	349.562	208.219	893.594	-6.815	900.238	921.663	141.079	976.206	972.347	505.43	499.054	152.269	148.44	-170.756	59.525	678.35
Pm3_Ch4-HA	314.759	564.363	478.211	338.061	354.712	119.401	824.92	952.462	495.535	453.97	779.484	347.246	218.495	376.723	737.789	-168.873	162.789	812.723
Pm3_Ch5-HA	756.901	1074.439	-64.26	314.584	373.568	484.783	459.789	1126.043	324.601	673.146	341.535	365.348	52.061	160.159	117.793	760.921	691.751	623.131
Pm3_Ch6-HA	951.669	301.052	-8.508	433.351	714.784	824.75	994.107	997.129	655.985	608.392	648.529	438.688	595.674	403.872	329.786	554.96	1232.936	772.206
Pm3_Ch7-HA (Pm3e)	830.832	240.548	-248.7	1183.367	51.848	564.807	732.028	719.804	396.042	567	132.692	352.207	257.83	157.228	356.439	412.509	742.629	482.013
Pm3_Ch8-HA	529.031	788.059	35.185	643.297	807.848	1045.025	1122.379	708.116	459.703	304.75	541.387	364.483	424.43	460.051	823.373	140.158	994.966	741.632
Pm3_Ch9-HA	859.742	579.679	822.018	356.07	452.507	569.327	337.757	621.738	1277.319	293.758	292.579	232.465	499.621	44.801	899.378	517.067	568.966	747.524
Pm3_Ch10-HA	834.728	920.758	933.193	528.059	994.543	684.425	449.153	1157.96	2231.695	792.276	366.443	551.23	456.752	46.352	939.509	795.662	571.095	901.9
Pm3_Ch11-HA	718.093	360.509	703.072	411.836	688.572	692.672	436.82	594.159	1077.678	1126.215	413.555	696.701	432.162	50.549	718.562	534.59	184.169	386.009
Pm3_Ch12-HA	710.273	752.979	610.617	855.766	492.361	1179.547	678.501	1180.368	1028.911	821.37	158.581	543.097	571.343	274.629	690.596	684.601	555.454	473.211
Pm3_Ch13-HA (Pm3d)	4529.97	8832.652	16152.544	2007.062	1016.973	6225.752	3596.817	5643.207	1806.18	716.299	1628.681	4872.948	9381.703	1815.393	1002.342	8568.888	15281.803	6653.023
Pm3_Ch14-HA	911.187	144.29	1593.537	899.745	640.593	589.482	1900.389	1941.542	408.409	542.48	566.711	724.314	372.342	711.594	109.889	911.356	901.191	754.466
Pm3_Ch15-HA	411.048	376.703	762.611	1447.892	288.817	262.448	820	560.839	324.043	928.49	571.449	737.671	577.357	199.626	199.353	1342.614	1258.778	1140.469
Pm3_Ch16-HA	1080.03	740.071	1072.022	669.5	383.977	397.995	1283.549	947.759	463.081	554.225	531.446	765.202	488.326	402.877	549.634	1218.626	1185.025	1545.874

## Sheet: Figure 7A
	repl1	repl2	repl3	repl4	repl5	repl6	repl7	repl8	repl9	repl10	repl11	repl12	repl13	repl14	repl15	repl16	repl17	repl18
Pm3e#2	90	100	100	100	100	100	100	100	100	100	90	100	100	100	100	100	100	100
Se#2	100	100	100	100	100	90	100	100	100	100	100	100	100	100	100	100	100	100
Pm3d#1	0	0	0	0	0	0	0	0	0	0	0	0	0	0	0	0	0	0
Sd#1	100	100	100	100	100	100	100	100	100	100	100	100	100	100	100	100	100	100
Pm3d#1/Pm3e#2	40	90	50	80	90	90	80	90	80	90	60	80	90	90	90	80	60	70
BW	100	100	100	100	100	90	100	100	90	100	100	100	100	100	100	100	100	100

## Sheet: Figure 7B
	repl1	repl2	repl3	repl4	repl5	repl6	repl7	repl8	repl9	repl10	repl11	repl12	repl13	repl14	repl15	repl16	repl17	repl18
Pm3e#2	0	10	0	10	0	0	20	20	20	20	10	0	0	10	10	20	10	0
Se#2	100	100	100	100	100	100	100	100	100	100	100	100	100	100	100	100	100	100
Pm3d#1	100	100	100	100	100	100	100	100	100	100	100	100	100	100	100	100	100	100
Sd#1	100	100	100	100	100	100	100	100	100	100	100	100	100	100	100	100	100	100
Pm3d#1/Pm3e#2	30	70	20	40	30	10	50	20	50	10	30	10	40	10	30	50	40	20
BW	100	100	100	100	100	100	100	100	100	100	100	90	100	100	100	100	100	100

## Sheet: Figure 7C
Pm3d-HA +	repl1	repl2	repl3	repl4	repl5	repl6	repl7	repl8	repl9	repl10	repl11	repl12	repl13	repl14	repl15	repl16	repl17	repl18
BgtE-20069b_S74T-mRFP + GUS	4995.555	9992.781	6962.135	4523.909	3319.37	5702.929	3888.377	601.993	522.021	3171.6	2708.541	3341.854	6131.782	4182.075	11547.513	8718.644	9360.174	9336.78
BgtE-20069b_S74T-mRFP + Pm3e-HA	2576.301	4316.451	3011.978	1404.401	2785.314	5514.376	729.702	603.544	662.23	2004.77	1370.2	1216.631	2723.395	2277.652	1968.239	4224.181	4650.495	4619.7
Pm3d-HA +	repl1	repl2	repl3	repl4	repl5	repl6	repl7	repl8	repl9	repl10	repl11	repl12	repl13	repl14	repl15	repl16	repl17	repl18
BgtE-20069a-mRFP + GUS	1754.531	4205.567	1454.39	1232.267	3387.924	2559.308	1091.033	248.341	89.49	1399.417	1593.569	1802.744	1740.206	1302.048	4590.124	3624.539	3393.289	5313.359
BgtE-20069a-mRFP + Pm3e-HA	244.475	1897.356	926.997	259.451	983.104	2431.023	119.276	144.884	52.363	558.491	376.95	411.739	2366.424	362.977	3304.132	1160.961	1082.43	1822.145
Pm3e-HA +	repl1	repl2	repl3	repl4	repl5	repl6	repl7	repl8	repl9	repl10	repl11	repl12	repl13	repl14	repl15	repl16	repl17	repl18
BgtE-5754-A1 + GUS	4525.135	9689.095	4369.091	6532.248	3835.521	6852.866	2735.794	1390.573	1076.239	4758.479	3741.863	2229.465	3051.022	8232.499	4705.426	3329.851	2703.284	3421.99
BgtE-5754-A1 + Pm3d-HA	2145.958	5403.048	3066.562	1949.654	3402.154	2420.645	1497.691	688.907	344.479	3796.474	2522.683	1235.558	2268.727	4505.104	3396.363	2698.29	3119.78	2821.972

[truncated: 13 more sheets: Figure 7D, Figure 7E, Figure 7F, Figure 7G, Figure 7H, Figure 7I, Supplementary Figure 3, Supplementary Figure 4, Supplementary Figure 10, Supplementary Figure 11, Supplementary Figure 12, Supplementary Figure 14, Supplementary Figure 15]
